# Supplementary material for: Multiplex Epstein-Barr virus BALF2 genotyping detects high-risk variants in plasma for population screening of nasopharyngeal carcinoma
Source: Mol Cancer. 2022 Jul 28;21:154. doi: 10.1186/s12943-022-01625-6 (PMC9330640; doi:10.1186/s12943-022-01625-6)
Supplement: Supplementary file 1 — Additional file 1. [file 12943_2022_1625_MOESM1_ESM.zip]

Archive with 3 entries (3 files):
- 06.19.22_ebv_balf2_supplement final.pdf
- Supplemental Table S11 - Country-Level Data.xlsx
- Supplemental Table S23 - Population-Level Data.xlsx
