# Supplementary material for: Multiplex Epstein-Barr virus BALF2 genotyping detects high-risk variants in plasma for population screening of nasopharyngeal carcinoma
Source: Mol Cancer. 2022 Jul 28;21:154. doi: 10.1186/s12943-022-01625-6 (PMC9330640; doi:10.1186/s12943-022-01625-6)
Supplement: Supplementary file 1 — Additional file 1. [file 12943_2022_1625_MOESM1_ESM.zip › Supplemental Table S11 - Country-Level Data.xlsx]

## Sheet: Supplementary Table 11
Supplementary Table 11. Country-Level Economic and Demographic Data, Including Screening Costs, Rates of WHO Type II/III Histology, and IMRT Availability.																														Average Cost Per Screened Subject, Variant-Agnostic Strategies							Average Cost Per Screened Subject, Variant-Informed Strategies
Country/Territory/SAR	Country Code	UN Intermediate Region	Population (UN, 2019)	Area	HDI (2020)	GDP Per Capita (2021, IMF)	World Bank Income Group	Megavoltage Units (2020, DIRAC)	IMRT Availability	IMRT Availability Source	WHO II/III Histology Proportion	Source for WHO II/III Histology	Transport Cost (per sample)	Pathologist Costs (per sample)	Phlebotomist Costs (per phlebotomy)	Admin. Assistant Costs (per sample)	Nursing Costs (per nasopharyngeal swab)	Consumables/Wastage/Equipment Cost: Plasma PCR (per sample)	Consumables/Wastage/Equipment Cost: Nasopharyngeal PCR (per sample)	Consumables/Wastage/Equipment Cost: Plasma or Nasopharyngeal BALF2 PCR (per sample, no repeat extraction)	Consumables/Wastage/Equipment Cost: Single-Antigen ELISA (per sample)	Laboratory Technician Costs: Plasma or Nasopharyngeal PCR (per sample)	Laboratory Technician Costs: ELISA (per sample [each antigen])	Total Plasma PCR Cost (per sample)	Total Nasopharyngeal PCR Cost (per sample)	Total BALF2 PCR Cost (per sample)	Total Single-Antigen ELISA Costs (per sample)	Nasoendoscopy and Examination Cost (per patient)	Head/Neck MRI Cost (per patient)	A0	B0	C0	D0	E0	F0	G0	ABALF2	BBALF2	CBALF2	DBALF2	EBALF2	FBALF2	GBALF2
China	CHN	Eastern Asia	1433783686	9326410	0.761	18931	Upper middle income	1644	IMRT Available	Pan et al. 2016	0.99	Tang et al. 2017	0.98	0.11	0.78	0.51	1.88	22.44 (Refer to eMethods)	24.35 (Refer to eMethods)	9.57 (Refer to eMethods)	8.94 (Refer to eMethods)	2.65	1.8	27.47	30.49	12.85	13.12	117.18	128.22	34.2626	36.7987	40.5705	30.9312	31.6398	32.6879	14.7147	30.2965	30.7218	31.3559	32.5004	34.0308	36.3128	14.6727
China, Hong Kong Special Administrative Region	HKG	Eastern Asia	7436154	1106	0.949	62839	High income	2	IMRT Available	Pan et al. 2016	0.99	Tang et al. 2017	1.21	0.47	3.18	2.1	7.71	22.44 (Refer to eMethods)	24.35 (Refer to eMethods)	9.57 (Refer to eMethods)	8.94 (Refer to eMethods)	10.9	7.39	40.31	46.75	23.05	23.3	330.79	361.96	59.4816	66.6409	77.2889	48.0105	50.0236	52.9824	25.9091	46.3134	47.514	49.3041	53.777	58.0975	64.5394	25.7785
China, Macao Special Administrative Region	MAC	Eastern Asia	640445	28	0.914	90606	High income	2	IMRT Available	Pan et al. 2016	0.99	Tang et al. 2017	1.1	0.43	2.9	1.91	7.02	22.44 (Refer to eMethods)	24.35 (Refer to eMethods)	9.57 (Refer to eMethods)	8.94 (Refer to eMethods)	9.92	6.73	38.7	44.74	21.84	22.01	453.98	496.75	65.0129	74.8382	89.4512	48.3479	51.1163	55.1769	24.6505	45.847	47.4947	49.9513	56.6441	62.5734	71.4143	24.4623
Republic of China	TWN	Eastern Asia	23773876	32260	0.916	56959	High income	2	IMRT Available	Kron et al. 2016	1	Hsieh et al. 2015	1.06	0.36	2.46	1.62	5.95	22.44 (Refer to eMethods)	24.35 (Refer to eMethods)	9.57 (Refer to eMethods)	8.94 (Refer to eMethods)	8.41	5.7	36.34	41.75	19.97	20.14	303.84	332.47	53.9517	60.5278	70.3082	43.3772	45.2265	47.9443	22.4741	41.7672	42.8699	44.5142	48.6455	52.614	58.5311	22.353
Singapore	SGP	South-eastern Asia	5804337	687	0.938	102742	High income	23	IMRT Available	Kron et al. 2016	0.90 (Malay), 0.96 (All Ethniticies), 0.99 (Chinese)	Sharma et al. 2011; Wani et al. 2016; Devi et al. 2004	1	0.37	1.79	1.05	4.7	22.44 (Refer to eMethods)	24.35 (Refer to eMethods)	9.57 (Refer to eMethods)	8.94 (Refer to eMethods)	6.64	4.51	33.29	38.12	17.64	17.66	506.12	553.8	62.6259	73.5797	89.8711	43.5	46.5898	51.1168	20.0328	40.5605	42.3974	45.1362	52.9263	59.5366	69.393	19.8169
Costs are reported in 2021 international dollars.
