# Supplementary material for: Multiplex Epstein-Barr virus BALF2 genotyping detects high-risk variants in plasma for population screening of nasopharyngeal carcinoma
Source: Mol Cancer. 2022 Jul 28;21:154. doi: 10.1186/s12943-022-01625-6 (PMC9330640; doi:10.1186/s12943-022-01625-6)
Supplement: Supplementary file 1 — Additional file 1. [file 12943_2022_1625_MOESM1_ESM.zip › Supplemental Table S23 - Population-Level Data.xlsx]

## Sheet: Supplementary Table 23
Supplementary Table 23. Population-Specific Results from Base Case and Sensitivity Analyses, Including Analyses by Gender, Initial Screening Age, and Screening Interval
Population	Country/Territory/SAR	Registry Source	Incidence Data Quality	ISO Country Code	HDI	GDP (PPP)	Age Standardized Rate	Initial Screening Age	Sex	Screening Interval	Screening Strategy	Lifetime MRIs per 100,000 Screened Subjects	Lifetime Endoscopies per 100,000 Screened Subjects	Lifetime Screening Visits (Laboratory, MRI, Endoscopy) per 100,000 Screened Subjects	NPC Deaths per 100,000 Screened Subjects	Incremental NPC Deaths per 100,000 Screened Subjects	Incremental Cost ($I) per Screened Subject	Incremental QALYs per 100,000 Screened Subjects	ICER	ICER per PPP-Adjusted GDP				Legend
China, Guangzhou (2010-2012)	China	CI5-XI	National / Local	CHN	0.761	18931	9.54061	40	Men and Women	Every 1 Years	A_BALF2 (Variant-Informed)	0	76690.9	2376416	111.32	-177.29	745.12	1364.82	54594.9	2.88	0			Column	Abbreviation
China, Guangzhou (2010-2012)	China	CI5-XI	National / Local	CHN	0.761	18931	9.54061	40	Men and Women	Every 2 Years	A_BALF2 (Variant-Informed)	0	41873.7	1.29754e+06	163.35	-125.25	407.6	901.21	45228.3	2.39	0			F	HDI, human development index
China, Guangzhou (2010-2012)	China	CI5-XI	National / Local	CHN	0.761	18931	9.54061	40	Men and Women	Every 3 Years	A_BALF2 (Variant-Informed)	0	29015.2	899091	192.31	-96.3	282.99	664.23	42603.8	2.25	0			G	GDP (PPP), purchasing power parity-adjusted gross domestic product per capita
China, Guangzhou (2010-2012)	China	CI5-XI	National / Local	CHN	0.761	18931	9.54061	40	Men and Women	Every 4 Years	A_BALF2 (Variant-Informed)	0	23437.7	726263	207.52	-81.08	228.94	532.84	42966.5	2.27	0			H	Age standardized rate per 100,000
China, Guangzhou (2010-2012)	China	CI5-XI	National / Local	CHN	0.761	18931	9.54061	40	Men and Women	Every 5 Years	A_BALF2 (Variant-Informed)	0	18075.8	560115	221.48	-67.12	176.7	446.28	39593	2.09	0			P	NPC, nasopharyngeal carcinoma
China, Guangzhou (2010-2012)	China	CI5-XI	National / Local	CHN	0.761	18931	9.54061	40	Men and Women	Once Lifetime	A_BALF2 (Variant-Informed)	0	3320.26	102884	275.08	-13.53	32.51	149.99	21672.8	1.14	0			S	QALYs, quality-adjusted life-years
China, Guangzhou (2010-2012)	China	CI5-XI	National / Local	CHN	0.761	18931	9.54061	40	Men and Women	Every 1 Years	A0 (Variant-Agnostic)	0	154759	2.94489e+06	97.62	-190.99	953.19	1500.82	63511.6	3.35	0			T	ICER, incremental cost-effectiveness ratio
China, Guangzhou (2010-2012)	China	CI5-XI	National / Local	CHN	0.761	18931	9.54061	40	Men and Women	Every 2 Years	A0 (Variant-Agnostic)	0	77674	1.47805e+06	151.79	-136.82	479.08	1005.05	47667.4	2.52	0			U	ICER divided by GDP (PPP)
China, Guangzhou (2010-2012)	China	CI5-XI	National / Local	CHN	0.761	18931	9.54061	40	Men and Women	Every 3 Years	A0 (Variant-Agnostic)	0	51968	988892	182.47	-106.14	321.11	748.26	42914.3	2.27	0
China, Guangzhou (2010-2012)	China	CI5-XI	National / Local	CHN	0.761	18931	9.54061	40	Men and Women	Every 4 Years	A0 (Variant-Agnostic)	0	41332.9	786518	198.72	-89.89	255.78	604.39	42320.9	2.24	0
China, Guangzhou (2010-2012)	China	CI5-XI	National / Local	CHN	0.761	18931	9.54061	40	Men and Women	Every 5 Years	A0 (Variant-Agnostic)	0	31385.9	597237	213.97	-74.63	194.37	508.01	38261.9	2.02	0
China, Guangzhou (2010-2012)	China	CI5-XI	National / Local	CHN	0.761	18931	9.54061	40	Men and Women	Once Lifetime	A0 (Variant-Agnostic)	0	5522.49	105087	273.49	-15.11	34.26	171.2	20009.8	1.06	0
China, Guangzhou (2010-2012)	China	CI5-XI	National / Local	CHN	0.761	18931	9.54061	40	Men and Women	Every 1 Years	B_BALF2 (Variant-Informed)	76690.9	28639.8	2.40506e+06	102.8	-185.8	779.16	1449.11	53768.2	2.84	0
China, Guangzhou (2010-2012)	China	CI5-XI	National / Local	CHN	0.761	18931	9.54061	40	Men and Women	Every 2 Years	B_BALF2 (Variant-Informed)	41873.7	15637.5	1.31318e+06	156.25	-132.36	425.84	965.07	44125.2	2.33	0
China, Guangzhou (2010-2012)	China	CI5-XI	National / Local	CHN	0.761	18931	9.54061	40	Men and Women	Every 3 Years	B_BALF2 (Variant-Informed)	29015.2	10835.5	909927	186.3	-102.31	295.41	715.68	41276.9	2.18	0
China, Guangzhou (2010-2012)	China	CI5-XI	National / Local	CHN	0.761	18931	9.54061	40	Men and Women	Every 4 Years	B_BALF2 (Variant-Informed)	23437.7	8752.68	735016	202.17	-86.44	238.85	576.52	41429.6	2.19	0
China, Guangzhou (2010-2012)	China	CI5-XI	National / Local	CHN	0.761	18931	9.54061	40	Men and Women	Every 5 Years	B_BALF2 (Variant-Informed)	18075.8	6750.32	566865	216.92	-71.69	184.17	483.92	38057.5	2.01	0
China, Guangzhou (2010-2012)	China	CI5-XI	National / Local	CHN	0.761	18931	9.54061	40	Men and Women	Once Lifetime	B_BALF2 (Variant-Informed)	3320.26	1239.93	104124	274.1	-14.5	33.25	163.04	20395.3	1.08	0
China, Guangzhou (2010-2012)	China	CI5-XI	National / Local	CHN	0.761	18931	9.54061	40	Men and Women	Every 1 Years	B0 (Variant-Agnostic)	153793	57433.2	3.00136e+06	90.38	-198.22	1022.84	1574.56	64960.2	3.43	0
China, Guangzhou (2010-2012)	China	CI5-XI	National / Local	CHN	0.761	18931	9.54061	40	Men and Women	Every 2 Years	B0 (Variant-Agnostic)	77189.2	28825.9	1.50639e+06	145.14	-143.46	513.64	1066.27	48171.4	2.54	0
China, Guangzhou (2010-2012)	China	CI5-XI	National / Local	CHN	0.761	18931	9.54061	40	Men and Women	Every 3 Years	B0 (Variant-Agnostic)	51643.7	19286	1.00785e+06	176.59	-112.02	343.98	800.24	42985.1	2.27	0
China, Guangzhou (2010-2012)	China	CI5-XI	National / Local	CHN	0.761	18931	9.54061	40	Men and Women	Every 4 Years	B0 (Variant-Agnostic)	41075	15339.2	801600	193.36	-95.25	273.83	649.94	42132.1	2.23	0
China, Guangzhou (2010-2012)	China	CI5-XI	National / Local	CHN	0.761	18931	9.54061	40	Men and Women	Every 5 Years	B0 (Variant-Agnostic)	31190	11647.7	608689	209.36	-79.25	207.89	547.97	37938.9	2	0
China, Guangzhou (2010-2012)	China	CI5-XI	National / Local	CHN	0.761	18931	9.54061	40	Men and Women	Once Lifetime	B0 (Variant-Agnostic)	5488.03	2049.47	107102	272.53	-16.08	36	184.89	19472.5	1.03	0
China, Guangzhou (2010-2012)	China	CI5-XI	National / Local	CHN	0.761	18931	9.54061	40	Men and Women	Every 1 Years	C_BALF2 (Variant-Informed)	76690.9	76690.9	2.45311e+06	102.8	-185.8	831.65	1449.11	57390.8	3.03	0
China, Guangzhou (2010-2012)	China	CI5-XI	National / Local	CHN	0.761	18931	9.54061	40	Men and Women	Every 2 Years	C_BALF2 (Variant-Informed)	41873.7	41873.7	1.33941e+06	156.25	-132.36	454.51	965.07	47095.8	2.49	0
China, Guangzhou (2010-2012)	China	CI5-XI	National / Local	CHN	0.761	18931	9.54061	40	Men and Women	Every 3 Years	C_BALF2 (Variant-Informed)	29015.2	29015.2	928106	186.3	-102.31	315.28	715.68	44052.8	2.33	0
China, Guangzhou (2010-2012)	China	CI5-XI	National / Local	CHN	0.761	18931	9.54061	40	Men and Women	Every 4 Years	C_BALF2 (Variant-Informed)	23437.7	23437.7	749701	202.17	-86.44	254.9	576.52	44213.3	2.34	0
China, Guangzhou (2010-2012)	China	CI5-XI	National / Local	CHN	0.761	18931	9.54061	40	Men and Women	Every 5 Years	C_BALF2 (Variant-Informed)	18075.8	18075.8	578191	216.92	-71.69	196.54	483.92	40615.4	2.15	0
China, Guangzhou (2010-2012)	China	CI5-XI	National / Local	CHN	0.761	18931	9.54061	40	Men and Women	Once Lifetime	C_BALF2 (Variant-Informed)	3320.26	3320.26	106205	274.1	-14.5	35.53	163.04	21790	1.15	0
China, Guangzhou (2010-2012)	China	CI5-XI	National / Local	CHN	0.761	18931	9.54061	40	Men and Women	Every 1 Years	C0 (Variant-Agnostic)	153793	153793	3.09772e+06	90.38	-198.22	1128.11	1574.56	71646.1	3.78	0
China, Guangzhou (2010-2012)	China	CI5-XI	National / Local	CHN	0.761	18931	9.54061	40	Men and Women	Every 2 Years	C0 (Variant-Agnostic)	77189.2	77189.2	1.55475e+06	145.14	-143.46	566.48	1066.27	53127.4	2.81	0
China, Guangzhou (2010-2012)	China	CI5-XI	National / Local	CHN	0.761	18931	9.54061	40	Men and Women	Every 3 Years	C0 (Variant-Agnostic)	51643.7	51643.7	1.04021e+06	176.59	-112.02	379.34	800.24	47403.7	2.5	0
China, Guangzhou (2010-2012)	China	CI5-XI	National / Local	CHN	0.761	18931	9.54061	40	Men and Women	Every 4 Years	C0 (Variant-Agnostic)	41075	41075	827335	193.36	-95.25	301.96	649.94	46459.4	2.45	0
China, Guangzhou (2010-2012)	China	CI5-XI	National / Local	CHN	0.761	18931	9.54061	40	Men and Women	Every 5 Years	C0 (Variant-Agnostic)	31190	31190	628232	209.36	-79.25	229.25	547.97	41836.6	2.21	0
China, Guangzhou (2010-2012)	China	CI5-XI	National / Local	CHN	0.761	18931	9.54061	40	Men and Women	Once Lifetime	C0 (Variant-Agnostic)	5488.03	5488.03	110540	272.53	-16.08	39.76	184.89	21505.3	1.14	0
China, Guangzhou (2010-2012)	China	CI5-XI	National / Local	CHN	0.761	18931	9.54061	40	Men and Women	Every 1 Years	D_BALF2 (Variant-Informed)	0	21310.7	2.39773e+06	111.32	-177.29	694.42	1364.82	50880	2.69	0
China, Guangzhou (2010-2012)	China	CI5-XI	National / Local	CHN	0.761	18931	9.54061	40	Men and Women	Every 2 Years	D_BALF2 (Variant-Informed)	0	11635.8	1.30917e+06	163.35	-125.25	379.91	901.21	42156.1	2.23	0
China, Guangzhou (2010-2012)	China	CI5-XI	National / Local	CHN	0.761	18931	9.54061	40	Men and Women	Every 3 Years	D_BALF2 (Variant-Informed)	0	8062.67	907154	192.31	-96.3	263.8	664.23	39715.1	2.1	0
China, Guangzhou (2010-2012)	China	CI5-XI	National / Local	CHN	0.761	18931	9.54061	40	Men and Women	Every 4 Years	D_BALF2 (Variant-Informed)	0	6512.82	732776	207.52	-81.08	213.44	532.84	40057.5	2.12	0
China, Guangzhou (2010-2012)	China	CI5-XI	National / Local	CHN	0.761	18931	9.54061	40	Men and Women	Every 5 Years	D_BALF2 (Variant-Informed)	0	5022.88	565138	221.48	-67.12	164.74	446.28	36914.2	1.95	0
China, Guangzhou (2010-2012)	China	CI5-XI	National / Local	CHN	0.761	18931	9.54061	40	Men and Women	Once Lifetime	D_BALF2 (Variant-Informed)	0	922.62	103807	275.08	-13.53	30.31	149.99	20208.6	1.07	0
China, Guangzhou (2010-2012)	China	CI5-XI	National / Local	CHN	0.761	18931	9.54061	40	Men and Women	Every 1 Years	D0 (Variant-Agnostic)	0	42711.4	2.98767e+06	97.62	-190.99	860.21	1500.82	57316.3	3.03	0
China, Guangzhou (2010-2012)	China	CI5-XI	National / Local	CHN	0.761	18931	9.54061	40	Men and Women	Every 2 Years	D0 (Variant-Agnostic)	0	21437	1.49952e+06	151.79	-136.82	432.41	1005.05	43023.4	2.27	0
China, Guangzhou (2010-2012)	China	CI5-XI	National / Local	CHN	0.761	18931	9.54061	40	Men and Women	Every 3 Years	D0 (Variant-Agnostic)	0	14342.5	1.00326e+06	182.47	-106.14	289.88	748.26	38740.5	2.05	0
China, Guangzhou (2010-2012)	China	CI5-XI	National / Local	CHN	0.761	18931	9.54061	40	Men and Women	Every 4 Years	D0 (Variant-Agnostic)	0	11407.3	797945	198.72	-89.89	230.94	604.39	38210.8	2.02	0
China, Guangzhou (2010-2012)	China	CI5-XI	National / Local	CHN	0.761	18931	9.54061	40	Men and Women	Every 5 Years	D0 (Variant-Agnostic)	0	8662.07	605914	213.97	-74.63	175.51	508.01	34548.5	1.82	0
China, Guangzhou (2010-2012)	China	CI5-XI	National / Local	CHN	0.761	18931	9.54061	40	Men and Women	Once Lifetime	D0 (Variant-Agnostic)	0	1524.13	106613	273.49	-15.11	30.94	171.2	18070.8	0.95	0
China, Guangzhou (2010-2012)	China	CI5-XI	National / Local	CHN	0.761	18931	9.54061	40	Men and Women	Every 1 Years	E_BALF2 (Variant-Informed)	21310.7	7958.35	2.40569e+06	102.8	-185.8	703.03	1449.11	48514.8	2.56	0
China, Guangzhou (2010-2012)	China	CI5-XI	National / Local	CHN	0.761	18931	9.54061	40	Men and Women	Every 2 Years	E_BALF2 (Variant-Informed)	11635.8	4345.31	1.31352e+06	156.25	-132.36	384.27	965.07	39817.7	2.1	0
China, Guangzhou (2010-2012)	China	CI5-XI	National / Local	CHN	0.761	18931	9.54061	40	Men and Women	Every 3 Years	E_BALF2 (Variant-Informed)	8062.67	3010.96	910165	186.3	-102.31	266.6	715.68	37251.6	1.97	0
China, Guangzhou (2010-2012)	China	CI5-XI	National / Local	CHN	0.761	18931	9.54061	40	Men and Women	Every 4 Years	E_BALF2 (Variant-Informed)	6512.82	2432.18	735208	202.17	-86.44	215.58	576.52	37392.9	1.98	0
China, Guangzhou (2010-2012)	China	CI5-XI	National / Local	CHN	0.761	18931	9.54061	40	Men and Women	Every 5 Years	E_BALF2 (Variant-Informed)	5022.88	1875.76	567014	216.92	-71.69	166.22	483.92	34348.3	1.81	0
China, Guangzhou (2010-2012)	China	CI5-XI	National / Local	CHN	0.761	18931	9.54061	40	Men and Women	Once Lifetime	E_BALF2 (Variant-Informed)	922.62	344.55	104152	274.1	-14.5	29.96	163.04	18373	0.97	0
China, Guangzhou (2010-2012)	China	CI5-XI	National / Local	CHN	0.761	18931	9.54061	40	Men and Women	Every 1 Years	E0 (Variant-Agnostic)	42735.7	15959.4	3.0027e+06	90.38	-198.22	878.85	1574.56	55815.7	2.95	0
China, Guangzhou (2010-2012)	China	CI5-XI	National / Local	CHN	0.761	18931	9.54061	40	Men and Women	Every 2 Years	E0 (Variant-Agnostic)	21449.2	8010.06	1.50706e+06	145.14	-143.46	441.36	1066.27	41392.9	2.19	0
China, Guangzhou (2010-2012)	China	CI5-XI	National / Local	CHN	0.761	18931	9.54061	40	Men and Women	Every 3 Years	E0 (Variant-Agnostic)	14350.6	5359.16	1.0083e+06	176.59	-112.02	295.62	800.24	36941.7	1.95	0
China, Guangzhou (2010-2012)	China	CI5-XI	National / Local	CHN	0.761	18931	9.54061	40	Men and Women	Every 4 Years	E0 (Variant-Agnostic)	11413.8	4262.42	801957	193.36	-95.25	235.36	649.94	36213.4	1.91	0
China, Guangzhou (2010-2012)	China	CI5-XI	National / Local	CHN	0.761	18931	9.54061	40	Men and Women	Every 5 Years	E0 (Variant-Agnostic)	8667	3236.64	608961	209.36	-79.25	178.68	547.97	32608	1.72	0
China, Guangzhou (2010-2012)	China	CI5-XI	National / Local	CHN	0.761	18931	9.54061	40	Men and Women	Once Lifetime	E0 (Variant-Agnostic)	1525	569.5	107149	272.53	-16.08	30.86	184.89	16692.2	0.88	0
China, Guangzhou (2010-2012)	China	CI5-XI	National / Local	CHN	0.761	18931	9.54061	40	Men and Women	Every 1 Years	F_BALF2 (Variant-Informed)	21310.7	21310.7	2.41904e+06	102.8	-185.8	717.62	1449.11	49521.5	2.62	0
China, Guangzhou (2010-2012)	China	CI5-XI	National / Local	CHN	0.761	18931	9.54061	40	Men and Women	Every 2 Years	F_BALF2 (Variant-Informed)	11635.8	11635.8	1.32081e+06	156.25	-132.36	392.24	965.07	40643.1	2.15	0
China, Guangzhou (2010-2012)	China	CI5-XI	National / Local	CHN	0.761	18931	9.54061	40	Men and Women	Every 3 Years	F_BALF2 (Variant-Informed)	8062.67	8062.67	915217	186.3	-102.31	272.12	715.68	38022.9	2.01	0
China, Guangzhou (2010-2012)	China	CI5-XI	National / Local	CHN	0.761	18931	9.54061	40	Men and Women	Every 4 Years	F_BALF2 (Variant-Informed)	6512.82	6512.82	739289	202.17	-86.44	220.04	576.52	38166.4	2.02	0
China, Guangzhou (2010-2012)	China	CI5-XI	National / Local	CHN	0.761	18931	9.54061	40	Men and Women	Every 5 Years	F_BALF2 (Variant-Informed)	5022.88	5022.88	570161	216.92	-71.69	169.66	483.92	35059.1	1.85	0
China, Guangzhou (2010-2012)	China	CI5-XI	National / Local	CHN	0.761	18931	9.54061	40	Men and Women	Once Lifetime	F_BALF2 (Variant-Informed)	922.62	922.62	104730	274.1	-14.5	30.59	163.04	18760.5	0.99	0
China, Guangzhou (2010-2012)	China	CI5-XI	National / Local	CHN	0.761	18931	9.54061	40	Men and Women	Every 1 Years	F0 (Variant-Agnostic)	42735.7	42735.7	3.02947e+06	90.38	-198.22	908.11	1574.56	57673.6	3.05	0
China, Guangzhou (2010-2012)	China	CI5-XI	National / Local	CHN	0.761	18931	9.54061	40	Men and Women	Every 2 Years	F0 (Variant-Agnostic)	21449.2	21449.2	1.5205e+06	145.14	-143.46	456.04	1066.27	42770.1	2.26	0
China, Guangzhou (2010-2012)	China	CI5-XI	National / Local	CHN	0.761	18931	9.54061	40	Men and Women	Every 3 Years	F0 (Variant-Agnostic)	14350.6	14350.6	1.01729e+06	176.59	-112.02	305.45	800.24	38169.5	2.02	0
China, Guangzhou (2010-2012)	China	CI5-XI	National / Local	CHN	0.761	18931	9.54061	40	Men and Women	Every 4 Years	F0 (Variant-Agnostic)	11413.8	11413.8	809109	193.36	-95.25	243.18	649.94	37415.9	1.98	0
China, Guangzhou (2010-2012)	China	CI5-XI	National / Local	CHN	0.761	18931	9.54061	40	Men and Women	Every 5 Years	F0 (Variant-Agnostic)	8667	8667	614391	209.36	-79.25	184.62	547.97	33691.1	1.78	0
China, Guangzhou (2010-2012)	China	CI5-XI	National / Local	CHN	0.761	18931	9.54061	40	Men and Women	Once Lifetime	F0 (Variant-Agnostic)	1525	1525	108105	272.53	-16.08	31.91	184.89	17257.1	0.91	0
China, Guangzhou (2010-2012)	China	CI5-XI	National / Local	CHN	0.761	18931	9.54061	40	Men and Women	Every 1 Years	G_BALF2 (Variant-Informed)	0	1521.68	2.9117e+06	113.19	-175.41	405.01	1346.86	30070.8	1.59	0
China, Guangzhou (2010-2012)	China	CI5-XI	National / Local	CHN	0.761	18931	9.54061	40	Men and Women	Every 2 Years	G_BALF2 (Variant-Informed)	0	765.7	1.46514e+06	164.85	-123.76	204.41	888.46	23007.7	1.22	0
China, Guangzhou (2010-2012)	China	CI5-XI	National / Local	CHN	0.761	18931	9.54061	40	Men and Women	Every 3 Years	G_BALF2 (Variant-Informed)	0	512.73	981100	193.55	-95.06	137.39	654.34	20997.3	1.11	0
China, Guangzhou (2010-2012)	China	CI5-XI	National / Local	CHN	0.761	18931	9.54061	40	Men and Women	Every 4 Years	G_BALF2 (Variant-Informed)	0	407.95	780595	208.62	-79.99	109.66	524.63	20901.5	1.1	0
China, Guangzhou (2010-2012)	China	CI5-XI	National / Local	CHN	0.761	18931	9.54061	40	Men and Women	Every 5 Years	G_BALF2 (Variant-Informed)	0	309.88	592939	222.42	-66.19	83.42	439.24	18992.3	1	0
China, Guangzhou (2010-2012)	China	CI5-XI	National / Local	CHN	0.761	18931	9.54061	40	Men and Women	Once Lifetime	G_BALF2 (Variant-Informed)	0	54.57	104421	275.26	-13.35	14.74	147.82	9972.47	0.53	0
China, Guangzhou (2010-2012)	China	CI5-XI	National / Local	CHN	0.761	18931	9.54061	40	Men and Women	Every 1 Years	G0 (Variant-Agnostic)	0	2527.72	2.92722e+06	101.37	-187.23	407.75	1463.38	27863.9	1.47	0
China, Guangzhou (2010-2012)	China	CI5-XI	National / Local	CHN	0.761	18931	9.54061	40	Men and Women	Every 2 Years	G0 (Variant-Agnostic)	0	1268.67	1.46918e+06	155.04	-133.57	205.28	975.98	21033.2	1.11	0
China, Guangzhou (2010-2012)	China	CI5-XI	National / Local	CHN	0.761	18931	9.54061	40	Men and Women	Every 3 Years	G0 (Variant-Agnostic)	0	848.81	982960	185.26	-103.34	137.89	724.51	19032.5	1.01	0
China, Guangzhou (2010-2012)	China	CI5-XI	National / Local	CHN	0.761	18931	9.54061	40	Men and Women	Every 4 Years	G0 (Variant-Agnostic)	0	675.1	781800	201.25	-87.36	110.04	584.03	18841.9	1	0
China, Guangzhou (2010-2012)	China	CI5-XI	National / Local	CHN	0.761	18931	9.54061	40	Men and Women	Every 5 Years	G0 (Variant-Agnostic)	0	512.63	593654	216.13	-72.48	83.7	490.39	17067.3	0.9	0
China, Guangzhou (2010-2012)	China	CI5-XI	National / Local	CHN	0.761	18931	9.54061	40	Men and Women	Once Lifetime	G0 (Variant-Agnostic)	0	90.2	104456	273.94	-14.67	14.78	165.29	8941.85	0.47	0
China, Guangzhou (2010-2012)	China	CI5-XI	National / Local	CHN	0.761	18931	9.54061	40	Men and Women	Every 1 Years	No Screening	0	0	0	288.61	-	-	-	-	-	0
China, Guangzhou (2010-2012)	China	CI5-XI	National / Local	CHN	0.761	18931	9.54061	40	Men and Women	Every 2 Years	No Screening	0	0	0	288.61	-	-	-	-	-	0
China, Guangzhou (2010-2012)	China	CI5-XI	National / Local	CHN	0.761	18931	9.54061	40	Men and Women	Every 3 Years	No Screening	0	0	0	288.61	-	-	-	-	-	0
China, Guangzhou (2010-2012)	China	CI5-XI	National / Local	CHN	0.761	18931	9.54061	40	Men and Women	Every 4 Years	No Screening	0	0	0	288.61	-	-	-	-	-	0
China, Guangzhou (2010-2012)	China	CI5-XI	National / Local	CHN	0.761	18931	9.54061	40	Men and Women	Every 5 Years	No Screening	0	0	0	288.61	-	-	-	-	-	0
China, Guangzhou (2010-2012)	China	CI5-XI	National / Local	CHN	0.761	18931	9.54061	40	Men and Women	Once Lifetime	No Screening	0	0	0	288.61	-	-	-	-	-	0
China, Guangzhou (2010-2012)	China	CI5-XI	National / Local	CHN	0.761	18931	9.54061	45	Men and Women	Every 1 Years	A_BALF2 (Variant-Informed)	0	65356.4	2.02519e+06	102.78	-146.64	635.18	1090.67	58237.3	3.08	0
China, Guangzhou (2010-2012)	China	CI5-XI	National / Local	CHN	0.761	18931	9.54061	45	Men and Women	Every 2 Years	A_BALF2 (Variant-Informed)	0	36512.8	1.13142e+06	143.65	-105.78	355.64	719.66	49418.5	2.61	0
China, Guangzhou (2010-2012)	China	CI5-XI	National / Local	CHN	0.761	18931	9.54061	45	Men and Women	Every 3 Years	A_BALF2 (Variant-Informed)	0	25990.8	805375	166.54	-82.89	253.73	531.37	47749.2	2.52	0
China, Guangzhou (2010-2012)	China	CI5-XI	National / Local	CHN	0.761	18931	9.54061	45	Men and Women	Every 4 Years	A_BALF2 (Variant-Informed)	0	20503	635326	180.42	-69	200.47	425.33	47132.8	2.49	0
China, Guangzhou (2010-2012)	China	CI5-XI	National / Local	CHN	0.761	18931	9.54061	45	Men and Women	Every 5 Years	A_BALF2 (Variant-Informed)	0	15179.5	470366	193.2	-56.22	148.52	358.05	41479.8	2.19	0
China, Guangzhou (2010-2012)	China	CI5-XI	National / Local	CHN	0.761	18931	9.54061	45	Men and Women	Once Lifetime	A_BALF2 (Variant-Informed)	0	3316.94	102782	235.37	-14.06	32.5	137.25	23680.5	1.25	0
China, Guangzhou (2010-2012)	China	CI5-XI	National / Local	CHN	0.761	18931	9.54061	45	Men and Women	Every 1 Years	A0 (Variant-Agnostic)	0	128631	2.4477e+06	91.29	-158.14	792.37	1202.89	65871.7	3.48	0
China, Guangzhou (2010-2012)	China	CI5-XI	National / Local	CHN	0.761	18931	9.54061	45	Men and Women	Every 2 Years	A0 (Variant-Agnostic)	0	66796	1.27105e+06	133.72	-115.71	412.21	805.74	51158.6	2.7	0
China, Guangzhou (2010-2012)	China	CI5-XI	National / Local	CHN	0.761	18931	9.54061	45	Men and Women	Every 3 Years	A0 (Variant-Agnostic)	0	46181.8	878787	157.9	-91.53	285.6	601.5	47481.2	2.51	0
China, Guangzhou (2010-2012)	China	CI5-XI	National / Local	CHN	0.761	18931	9.54061	45	Men and Women	Every 4 Years	A0 (Variant-Agnostic)	0	35867.3	682514	172.78	-76.65	222.16	484.99	45808.2	2.42	0
China, Guangzhou (2010-2012)	China	CI5-XI	National / Local	CHN	0.761	18931	9.54061	45	Men and Women	Every 5 Years	A0 (Variant-Agnostic)	0	26140.7	497427	186.84	-62.59	162.03	409.34	39582.8	2.09	0
China, Guangzhou (2010-2012)	China	CI5-XI	National / Local	CHN	0.761	18931	9.54061	45	Men and Women	Once Lifetime	A0 (Variant-Agnostic)	0	5516.97	104982	233.71	-15.71	34.25	157.15	21793.8	1.15	0
China, Guangzhou (2010-2012)	China	CI5-XI	National / Local	CHN	0.761	18931	9.54061	45	Men and Women	Every 1 Years	B_BALF2 (Variant-Informed)	65356.4	24407	2.0496e+06	95.64	-153.78	664.1	1160.17	57241.9	3.02	0
China, Guangzhou (2010-2012)	China	CI5-XI	National / Local	CHN	0.761	18931	9.54061	45	Men and Women	Every 2 Years	B_BALF2 (Variant-Informed)	36512.8	13635.5	1.14506e+06	137.56	-111.87	371.5	772.49	48091.1	2.54	0
China, Guangzhou (2010-2012)	China	CI5-XI	National / Local	CHN	0.761	18931	9.54061	45	Men and Women	Every 3 Years	B_BALF2 (Variant-Informed)	25990.8	9706.11	815081	161.27	-88.16	264.83	574.2	46121.6	2.44	0
China, Guangzhou (2010-2012)	China	CI5-XI	National / Local	CHN	0.761	18931	9.54061	45	Men and Women	Every 4 Years	B_BALF2 (Variant-Informed)	20503	7656.74	642983	175.78	-73.64	209.09	461.62	45295.2	2.39	0
China, Guangzhou (2010-2012)	China	CI5-XI	National / Local	CHN	0.761	18931	9.54061	45	Men and Women	Every 5 Years	B_BALF2 (Variant-Informed)	15179.5	5668.69	476035	189.34	-60.08	154.72	389.19	39753.8	2.1	0
China, Guangzhou (2010-2012)	China	CI5-XI	National / Local	CHN	0.761	18931	9.54061	45	Men and Women	Once Lifetime	B_BALF2 (Variant-Informed)	3316.94	1238.69	104020	234.35	-15.08	33.3	149.5	22272.2	1.18	0
China, Guangzhou (2010-2012)	China	CI5-XI	National / Local	CHN	0.761	18931	9.54061	45	Men and Women	Every 1 Years	B0 (Variant-Agnostic)	127828	47736.7	2.49464e+06	85.18	-164.25	850.16	1264.17	67250	3.55	0
China, Guangzhou (2010-2012)	China	CI5-XI	National / Local	CHN	0.761	18931	9.54061	45	Men and Women	Every 2 Years	B0 (Variant-Agnostic)	66379.2	24788.9	1.29542e+06	128	-121.43	441.86	856.86	51567.4	2.72	0
China, Guangzhou (2010-2012)	China	CI5-XI	National / Local	CHN	0.761	18931	9.54061	45	Men and Women	Every 3 Years	B0 (Variant-Agnostic)	45893.6	17138.7	895637	152.74	-96.69	305.89	645.24	47407.8	2.5	0
China, Guangzhou (2010-2012)	China	CI5-XI	National / Local	CHN	0.761	18931	9.54061	45	Men and Women	Every 4 Years	B0 (Variant-Agnostic)	35643.5	13310.8	695601	168.14	-81.29	237.77	523.23	45443.9	2.4	0
China, Guangzhou (2010-2012)	China	CI5-XI	National / Local	CHN	0.761	18931	9.54061	45	Men and Women	Every 5 Years	B0 (Variant-Agnostic)	25977.5	9701.16	506965	182.91	-66.51	173.21	442.85	39112.5	2.07	0
China, Guangzhou (2010-2012)	China	CI5-XI	National / Local	CHN	0.761	18931	9.54061	45	Men and Women	Once Lifetime	B0 (Variant-Agnostic)	5482.54	2047.42	106995	232.7	-16.73	36.04	170.15	21183	1.12	0
China, Guangzhou (2010-2012)	China	CI5-XI	National / Local	CHN	0.761	18931	9.54061	45	Men and Women	Every 1 Years	C_BALF2 (Variant-Informed)	65356.4	65356.4	2.09055e+06	95.64	-153.78	708.84	1160.17	61098.1	3.23	0
China, Guangzhou (2010-2012)	China	CI5-XI	National / Local	CHN	0.761	18931	9.54061	45	Men and Women	Every 2 Years	C_BALF2 (Variant-Informed)	36512.8	36512.8	1.16793e+06	137.56	-111.87	396.5	772.49	51327.1	2.71	0
China, Guangzhou (2010-2012)	China	CI5-XI	National / Local	CHN	0.761	18931	9.54061	45	Men and Women	Every 3 Years	C_BALF2 (Variant-Informed)	25990.8	25990.8	831365	161.27	-88.16	282.62	574.2	49220.9	2.6	0
China, Guangzhou (2010-2012)	China	CI5-XI	National / Local	CHN	0.761	18931	9.54061	45	Men and Women	Every 4 Years	C_BALF2 (Variant-Informed)	20503	20503	655829	175.78	-73.64	223.13	461.62	48336.5	2.55	0
China, Guangzhou (2010-2012)	China	CI5-XI	National / Local	CHN	0.761	18931	9.54061	45	Men and Women	Every 5 Years	C_BALF2 (Variant-Informed)	15179.5	15179.5	485546	189.34	-60.08	165.11	389.19	42424.7	2.24	0
China, Guangzhou (2010-2012)	China	CI5-XI	National / Local	CHN	0.761	18931	9.54061	45	Men and Women	Once Lifetime	C_BALF2 (Variant-Informed)	3316.94	3316.94	106099	234.35	-15.08	35.57	149.5	23791.7	1.26	0
China, Guangzhou (2010-2012)	China	CI5-XI	National / Local	CHN	0.761	18931	9.54061	45	Men and Women	Every 1 Years	C0 (Variant-Agnostic)	127828	127828	2.57473e+06	85.18	-164.25	937.66	1264.17	74171.6	3.92	0
China, Guangzhou (2010-2012)	China	CI5-XI	National / Local	CHN	0.761	18931	9.54061	45	Men and Women	Every 2 Years	C0 (Variant-Agnostic)	66379.2	66379.2	1.33701e+06	128	-121.43	487.3	856.86	56870.9	3	0
China, Guangzhou (2010-2012)	China	CI5-XI	National / Local	CHN	0.761	18931	9.54061	45	Men and Women	Every 3 Years	C0 (Variant-Agnostic)	45893.6	45893.6	924392	152.74	-96.69	337.32	645.24	52277.6	2.76	0
China, Guangzhou (2010-2012)	China	CI5-XI	National / Local	CHN	0.761	18931	9.54061	45	Men and Women	Every 4 Years	C0 (Variant-Agnostic)	35643.5	35643.5	717934	168.14	-81.29	262.18	523.23	50108.4	2.65	0
China, Guangzhou (2010-2012)	China	CI5-XI	National / Local	CHN	0.761	18931	9.54061	45	Men and Women	Every 5 Years	C0 (Variant-Agnostic)	25977.5	25977.5	523242	182.91	-66.51	191	442.85	43129.3	2.28	0
China, Guangzhou (2010-2012)	China	CI5-XI	National / Local	CHN	0.761	18931	9.54061	45	Men and Women	Once Lifetime	C0 (Variant-Agnostic)	5482.54	5482.54	110430	232.7	-16.73	39.8	170.15	23389.8	1.24	0
China, Guangzhou (2010-2012)	China	CI5-XI	National / Local	CHN	0.761	18931	9.54061	45	Men and Women	Every 1 Years	D_BALF2 (Variant-Informed)	0	18161.1	2.04336e+06	102.78	-146.64	591.97	1090.67	54275.7	2.87	0
China, Guangzhou (2010-2012)	China	CI5-XI	National / Local	CHN	0.761	18931	9.54061	45	Men and Women	Every 2 Years	D_BALF2 (Variant-Informed)	0	10146.1	1.14157e+06	143.65	-105.78	331.5	719.66	46063.7	2.43	0
China, Guangzhou (2010-2012)	China	CI5-XI	National / Local	CHN	0.761	18931	9.54061	45	Men and Women	Every 3 Years	D_BALF2 (Variant-Informed)	0	7222.26	812597	166.54	-82.89	236.54	531.37	44514.6	2.35	0
China, Guangzhou (2010-2012)	China	CI5-XI	National / Local	CHN	0.761	18931	9.54061	45	Men and Women	Every 4 Years	D_BALF2 (Variant-Informed)	0	5697.34	641023	180.42	-69	186.91	425.33	43944.9	2.32	0
China, Guangzhou (2010-2012)	China	CI5-XI	National / Local	CHN	0.761	18931	9.54061	45	Men and Women	Every 5 Years	D_BALF2 (Variant-Informed)	0	4218.05	474584	193.2	-56.22	138.48	358.05	38675.8	2.04	0
China, Guangzhou (2010-2012)	China	CI5-XI	National / Local	CHN	0.761	18931	9.54061	45	Men and Women	Once Lifetime	D_BALF2 (Variant-Informed)	0	921.7	103703	235.37	-14.06	30.31	137.25	22081.9	1.17	0
China, Guangzhou (2010-2012)	China	CI5-XI	National / Local	CHN	0.761	18931	9.54061	45	Men and Women	Every 1 Years	D0 (Variant-Agnostic)	0	35500.4	2.48326e+06	91.29	-158.14	715.08	1202.89	59446.9	3.14	0
China, Guangzhou (2010-2012)	China	CI5-XI	National / Local	CHN	0.761	18931	9.54061	45	Men and Women	Every 2 Years	D0 (Variant-Agnostic)	0	18434.8	1.28952e+06	133.72	-115.71	372.07	805.74	46177.1	2.44	0
China, Guangzhou (2010-2012)	China	CI5-XI	National / Local	CHN	0.761	18931	9.54061	45	Men and Women	Every 3 Years	D0 (Variant-Agnostic)	0	12745.5	891554	157.9	-91.53	257.85	601.5	42867.2	2.26	0
China, Guangzhou (2010-2012)	China	CI5-XI	National / Local	CHN	0.761	18931	9.54061	45	Men and Women	Every 4 Years	D0 (Variant-Agnostic)	0	9898.88	692430	172.78	-76.65	200.61	484.99	41363.5	2.18	0
China, Guangzhou (2010-2012)	China	CI5-XI	National / Local	CHN	0.761	18931	9.54061	45	Men and Women	Every 5 Years	D0 (Variant-Agnostic)	0	7214.47	504654	186.84	-62.59	146.32	409.34	35744.5	1.89	0
China, Guangzhou (2010-2012)	China	CI5-XI	National / Local	CHN	0.761	18931	9.54061	45	Men and Women	Once Lifetime	D0 (Variant-Agnostic)	0	1522.61	106507	233.71	-15.71	30.93	157.15	19683.5	1.04	0
China, Guangzhou (2010-2012)	China	CI5-XI	National / Local	CHN	0.761	18931	9.54061	45	Men and Women	Every 1 Years	E_BALF2 (Variant-Informed)	18161.1	6782.15	2.05014e+06	95.64	-153.78	599.23	1160.17	51650.1	2.73	0
China, Guangzhou (2010-2012)	China	CI5-XI	National / Local	CHN	0.761	18931	9.54061	45	Men and Women	Every 2 Years	E_BALF2 (Variant-Informed)	10146.1	3789	1.14536e+06	137.56	-111.87	335.25	772.49	43398.6	2.29	0
China, Guangzhou (2010-2012)	China	CI5-XI	National / Local	CHN	0.761	18931	9.54061	45	Men and Women	Every 3 Years	E_BALF2 (Variant-Informed)	7222.26	2697.11	815294	161.27	-88.16	239.02	574.2	41627.4	2.2	0
China, Guangzhou (2010-2012)	China	CI5-XI	National / Local	CHN	0.761	18931	9.54061	45	Men and Women	Every 4 Years	E_BALF2 (Variant-Informed)	5697.34	2127.64	643151	175.78	-73.64	188.73	461.62	40885	2.16	0
China, Guangzhou (2010-2012)	China	CI5-XI	National / Local	CHN	0.761	18931	9.54061	45	Men and Women	Every 5 Years	E_BALF2 (Variant-Informed)	4218.05	1575.2	476159	189.34	-60.08	139.64	389.19	35880.8	1.9	0
China, Guangzhou (2010-2012)	China	CI5-XI	National / Local	CHN	0.761	18931	9.54061	45	Men and Women	Once Lifetime	E_BALF2 (Variant-Informed)	921.7	344.2	104048	234.35	-15.08	30	149.5	20068.7	1.06	0
China, Guangzhou (2010-2012)	China	CI5-XI	National / Local	CHN	0.761	18931	9.54061	45	Men and Women	Every 1 Years	E0 (Variant-Agnostic)	35520.6	13265	2.49575e+06	85.18	-164.25	730.48	1264.17	57783.2	3.05	0
China, Guangzhou (2010-2012)	China	CI5-XI	National / Local	CHN	0.761	18931	9.54061	45	Men and Women	Every 2 Years	E0 (Variant-Agnostic)	18445.3	6888.28	1.296e+06	128	-121.43	379.71	856.86	44313.5	2.34	0
China, Guangzhou (2010-2012)	China	CI5-XI	National / Local	CHN	0.761	18931	9.54061	45	Men and Women	Every 3 Years	E0 (Variant-Agnostic)	12752.8	4762.45	896036	152.74	-96.69	262.92	645.24	40747.1	2.15	0
China, Guangzhou (2010-2012)	China	CI5-XI	National / Local	CHN	0.761	18931	9.54061	45	Men and Women	Every 4 Years	E0 (Variant-Agnostic)	9904.52	3698.78	695911	168.14	-81.29	204.39	523.23	39064	2.06	0
China, Guangzhou (2010-2012)	China	CI5-XI	National / Local	CHN	0.761	18931	9.54061	45	Men and Women	Every 5 Years	E0 (Variant-Agnostic)	7218.58	2695.73	507191	182.91	-66.51	148.88	442.85	33618.5	1.78	0
China, Guangzhou (2010-2012)	China	CI5-XI	National / Local	CHN	0.761	18931	9.54061	45	Men and Women	Once Lifetime	E0 (Variant-Agnostic)	1523.48	568.93	107042	232.7	-16.73	30.91	170.15	18164.8	0.96	0
China, Guangzhou (2010-2012)	China	CI5-XI	National / Local	CHN	0.761	18931	9.54061	45	Men and Women	Every 1 Years	F_BALF2 (Variant-Informed)	18161.1	18161.1	2.06152e+06	95.64	-153.78	611.66	1160.17	52721.6	2.78	0
China, Guangzhou (2010-2012)	China	CI5-XI	National / Local	CHN	0.761	18931	9.54061	45	Men and Women	Every 2 Years	F_BALF2 (Variant-Informed)	10146.1	10146.1	1.15171e+06	137.56	-111.87	342.2	772.49	44297.8	2.34	0
China, Guangzhou (2010-2012)	China	CI5-XI	National / Local	CHN	0.761	18931	9.54061	45	Men and Women	Every 3 Years	F_BALF2 (Variant-Informed)	7222.26	7222.26	819819	161.27	-88.16	243.97	574.2	42488.6	2.24	0
China, Guangzhou (2010-2012)	China	CI5-XI	National / Local	CHN	0.761	18931	9.54061	45	Men and Women	Every 4 Years	F_BALF2 (Variant-Informed)	5697.34	5697.34	646721	175.78	-73.64	192.64	461.62	41730.1	2.2	0
China, Guangzhou (2010-2012)	China	CI5-XI	National / Local	CHN	0.761	18931	9.54061	45	Men and Women	Every 5 Years	F_BALF2 (Variant-Informed)	4218.05	4218.05	478802	189.34	-60.08	142.53	389.19	36622.9	1.93	0
China, Guangzhou (2010-2012)	China	CI5-XI	National / Local	CHN	0.761	18931	9.54061	45	Men and Women	Once Lifetime	F_BALF2 (Variant-Informed)	921.7	921.7	104625	234.35	-15.08	30.63	149.5	20490.9	1.08	0
China, Guangzhou (2010-2012)	China	CI5-XI	National / Local	CHN	0.761	18931	9.54061	45	Men and Women	Every 1 Years	F0 (Variant-Agnostic)	35520.6	35520.6	2.51801e+06	85.18	-164.25	754.79	1264.17	59706.6	3.15	0
China, Guangzhou (2010-2012)	China	CI5-XI	National / Local	CHN	0.761	18931	9.54061	45	Men and Women	Every 2 Years	F0 (Variant-Agnostic)	18445.3	18445.3	1.30756e+06	128	-121.43	392.33	856.86	45787.3	2.42	0
China, Guangzhou (2010-2012)	China	CI5-XI	National / Local	CHN	0.761	18931	9.54061	45	Men and Women	Every 3 Years	F0 (Variant-Agnostic)	12752.8	12752.8	904027	152.74	-96.69	271.65	645.24	42100.3	2.22	0
China, Guangzhou (2010-2012)	China	CI5-XI	National / Local	CHN	0.761	18931	9.54061	45	Men and Women	Every 4 Years	F0 (Variant-Agnostic)	9904.52	9904.52	702117	168.14	-81.29	211.17	523.23	40360.2	2.13	0
China, Guangzhou (2010-2012)	China	CI5-XI	National / Local	CHN	0.761	18931	9.54061	45	Men and Women	Every 5 Years	F0 (Variant-Agnostic)	7218.58	7218.58	511714	182.91	-66.51	153.82	442.85	34734.7	1.83	0
China, Guangzhou (2010-2012)	China	CI5-XI	National / Local	CHN	0.761	18931	9.54061	45	Men and Women	Once Lifetime	F0 (Variant-Agnostic)	1523.48	1523.48	107997	232.7	-16.73	31.95	170.15	18778	0.99	0
China, Guangzhou (2010-2012)	China	CI5-XI	National / Local	CHN	0.761	18931	9.54061	45	Men and Women	Every 1 Years	G_BALF2 (Variant-Informed)	0	1265.85	2.42218e+06	104.35	-145.07	337.05	1075.79	31330	1.65	0
China, Guangzhou (2010-2012)	China	CI5-XI	National / Local	CHN	0.761	18931	9.54061	45	Men and Women	Every 2 Years	G_BALF2 (Variant-Informed)	0	658.7	1.2604e+06	144.95	-104.48	176.07	708.93	24835.2	1.31	0
China, Guangzhou (2010-2012)	China	CI5-XI	National / Local	CHN	0.761	18931	9.54061	45	Men and Women	Every 3 Years	G_BALF2 (Variant-Informed)	0	455.73	872021	167.64	-81.78	122.35	522.94	23397.1	1.24	0
China, Guangzhou (2010-2012)	China	CI5-XI	National / Local	CHN	0.761	18931	9.54061	45	Men and Women	Every 4 Years	G_BALF2 (Variant-Informed)	0	354.06	677493	181.39	-68.04	95.37	418.33	22797.5	1.2	0
China, Guangzhou (2010-2012)	China	CI5-XI	National / Local	CHN	0.761	18931	9.54061	45	Men and Women	Every 5 Years	G_BALF2 (Variant-Informed)	0	258.13	493933	194.01	-55.42	69.63	352.04	19777.8	1.04	0
China, Guangzhou (2010-2012)	China	CI5-XI	National / Local	CHN	0.761	18931	9.54061	45	Men and Women	Once Lifetime	G_BALF2 (Variant-Informed)	0	54.52	104316	235.56	-13.87	14.75	135.16	10914.2	0.58	0
China, Guangzhou (2010-2012)	China	CI5-XI	National / Local	CHN	0.761	18931	9.54061	45	Men and Women	Every 1 Years	G0 (Variant-Agnostic)	0	2100.97	2.43302e+06	94.44	-154.98	339.02	1171.95	28927.7	1.53	0
China, Guangzhou (2010-2012)	China	CI5-XI	National / Local	CHN	0.761	18931	9.54061	45	Men and Women	Every 2 Years	G0 (Variant-Agnostic)	0	1091	1.26343e+06	136.52	-112.91	176.75	781.53	22615.7	1.19	0
China, Guangzhou (2010-2012)	China	CI5-XI	National / Local	CHN	0.761	18931	9.54061	45	Men and Women	Every 3 Years	G0 (Variant-Agnostic)	0	754.3	873515	160.36	-89.06	122.78	581.56	21112.3	1.12	0
China, Guangzhou (2010-2012)	China	CI5-XI	National / Local	CHN	0.761	18931	9.54061	45	Men and Women	Every 4 Years	G0 (Variant-Agnostic)	0	585.83	678419	174.98	-74.45	95.69	467.9	20451.8	1.08	0
China, Guangzhou (2010-2012)	China	CI5-XI	National / Local	CHN	0.761	18931	9.54061	45	Men and Women	Every 5 Years	G0 (Variant-Agnostic)	0	426.96	494443	188.68	-60.75	69.85	394.55	17702.8	0.94	0
China, Guangzhou (2010-2012)	China	CI5-XI	National / Local	CHN	0.761	18931	9.54061	45	Men and Women	Once Lifetime	G0 (Variant-Agnostic)	0	90.11	104352	234.17	-15.25	14.79	151.6	9756.25	0.52	0
China, Guangzhou (2010-2012)	China	CI5-XI	National / Local	CHN	0.761	18931	9.54061	45	Men and Women	Every 1 Years	No Screening	0	0	0	249.43	-	-	-	-	-	0
China, Guangzhou (2010-2012)	China	CI5-XI	National / Local	CHN	0.761	18931	9.54061	45	Men and Women	Every 2 Years	No Screening	0	0	0	249.43	-	-	-	-	-	0
China, Guangzhou (2010-2012)	China	CI5-XI	National / Local	CHN	0.761	18931	9.54061	45	Men and Women	Every 3 Years	No Screening	0	0	0	249.43	-	-	-	-	-	0
China, Guangzhou (2010-2012)	China	CI5-XI	National / Local	CHN	0.761	18931	9.54061	45	Men and Women	Every 4 Years	No Screening	0	0	0	249.43	-	-	-	-	-	0
China, Guangzhou (2010-2012)	China	CI5-XI	National / Local	CHN	0.761	18931	9.54061	45	Men and Women	Every 5 Years	No Screening	0	0	0	249.43	-	-	-	-	-	0
China, Guangzhou (2010-2012)	China	CI5-XI	National / Local	CHN	0.761	18931	9.54061	45	Men and Women	Once Lifetime	No Screening	0	0	0	249.43	-	-	-	-	-	0
China, Guangzhou (2010-2012)	China	CI5-XI	National / Local	CHN	0.761	18931	9.54061	50	Men and Women	Every 1 Years	A_BALF2 (Variant-Informed)	0	53607.3	1.66113e+06	93.91	-114.11	521.3	799.13	65234.3	3.45	0
China, Guangzhou (2010-2012)	China	CI5-XI	National / Local	CHN	0.761	18931	9.54061	50	Men and Women	Every 2 Years	A_BALF2 (Variant-Informed)	0	28791.9	892171	127.15	-80.87	280.67	522.86	53681	2.84	0
China, Guangzhou (2010-2012)	China	CI5-XI	National / Local	CHN	0.761	18931	9.54061	50	Men and Women	Every 3 Years	A_BALF2 (Variant-Informed)	0	20605.3	638495	143.49	-64.53	201.35	390.47	51566.2	2.72	0
China, Guangzhou (2010-2012)	China	CI5-XI	National / Local	CHN	0.761	18931	9.54061	50	Men and Women	Every 4 Years	A_BALF2 (Variant-Informed)	0	15114.2	468343	157.08	-50.94	147.95	306.53	48268	2.55	0
China, Guangzhou (2010-2012)	China	CI5-XI	National / Local	CHN	0.761	18931	9.54061	50	Men and Women	Every 5 Years	A_BALF2 (Variant-Informed)	0	12244.7	379425	163.26	-44.76	119.96	267.28	44881.7	2.37	0
China, Guangzhou (2010-2012)	China	CI5-XI	National / Local	CHN	0.761	18931	9.54061	50	Men and Women	Once Lifetime	A_BALF2 (Variant-Informed)	0	3309.31	102545	193.36	-14.66	32.47	122.48	26512.5	1.4	0
China, Guangzhou (2010-2012)	China	CI5-XI	National / Local	CHN	0.761	18931	9.54061	50	Men and Women	Every 1 Years	A0 (Variant-Agnostic)	0	102609	1.95253e+06	84.75	-123.27	632.33	885.42	71416.4	3.77	0
China, Guangzhou (2010-2012)	China	CI5-XI	National / Local	CHN	0.761	18931	9.54061	50	Men and Women	Every 2 Years	A0 (Variant-Agnostic)	0	51568.8	981295	119.4	-88.62	318.47	588.6	54105.2	2.86	0
China, Guangzhou (2010-2012)	China	CI5-XI	National / Local	CHN	0.761	18931	9.54061	50	Men and Women	Every 3 Years	A0 (Variant-Agnostic)	0	36059.3	686168	136.66	-71.36	223.21	444.57	50207.2	2.65	0
China, Guangzhou (2010-2012)	China	CI5-XI	National / Local	CHN	0.761	18931	9.54061	50	Men and Women	Every 4 Years	A0 (Variant-Agnostic)	0	26027.9	495281	151.36	-56.65	161.4	351.61	45902.8	2.42	0
China, Guangzhou (2010-2012)	China	CI5-XI	National / Local	CHN	0.761	18931	9.54061	50	Men and Women	Every 5 Years	A0 (Variant-Agnostic)	0	20910.2	397898	158.1	-49.92	129.77	307.53	42198.8	2.23	0
China, Guangzhou (2010-2012)	China	CI5-XI	National / Local	CHN	0.761	18931	9.54061	50	Men and Women	Once Lifetime	A0 (Variant-Agnostic)	0	5504.28	104740	191.62	-16.4	34.22	140.97	24272.9	1.28	0
China, Guangzhou (2010-2012)	China	CI5-XI	National / Local	CHN	0.761	18931	9.54061	50	Men and Women	Every 1 Years	B_BALF2 (Variant-Informed)	53607.3	20019.3	1.68114e+06	88.23	-119.79	544.97	852.44	63930.7	3.38	0
China, Guangzhou (2010-2012)	China	CI5-XI	National / Local	CHN	0.761	18931	9.54061	50	Men and Women	Every 2 Years	B_BALF2 (Variant-Informed)	28791.9	10752.1	902923	122.41	-85.61	293.09	563	52059	2.75	0
China, Guangzhou (2010-2012)	China	CI5-XI	National / Local	CHN	0.761	18931	9.54061	50	Men and Women	Every 3 Years	B_BALF2 (Variant-Informed)	20605.3	7694.93	646190	139.34	-68.68	210.07	423.28	49629.6	2.62	0
China, Guangzhou (2010-2012)	China	CI5-XI	National / Local	CHN	0.761	18931	9.54061	50	Men and Women	Every 4 Years	B_BALF2 (Variant-Informed)	15114.2	5644.31	473987	153.62	-54.4	154.19	333.79	46193.3	2.44	0
China, Guangzhou (2010-2012)	China	CI5-XI	National / Local	CHN	0.761	18931	9.54061	50	Men and Women	Every 5 Years	B_BALF2 (Variant-Informed)	12244.7	4572.71	383998	160.15	-47.87	124.89	291.52	42841.8	2.26	0
China, Guangzhou (2010-2012)	China	CI5-XI	National / Local	CHN	0.761	18931	9.54061	50	Men and Women	Once Lifetime	B_BALF2 (Variant-Informed)	3309.31	1235.84	103781	192.29	-15.73	33.33	133.8	24914.5	1.32	0
China, Guangzhou (2010-2012)	China	CI5-XI	National / Local	CHN	0.761	18931	9.54061	50	Men and Women	Every 1 Years	B0 (Variant-Agnostic)	101968	38079.5	1.98997e+06	79.84	-128.18	678.35	933.11	72697.7	3.84	0
China, Guangzhou (2010-2012)	China	CI5-XI	National / Local	CHN	0.761	18931	9.54061	50	Men and Women	Every 2 Years	B0 (Variant-Agnostic)	51246.9	19137.9	1.00011e+06	114.89	-93.13	341.26	628.11	54331	2.87	0
China, Guangzhou (2010-2012)	China	CI5-XI	National / Local	CHN	0.761	18931	9.54061	50	Men and Women	Every 3 Years	B0 (Variant-Agnostic)	35834.3	13382.1	699325	132.54	-75.48	238.96	478.74	49915.1	2.64	0
China, Guangzhou (2010-2012)	China	CI5-XI	National / Local	CHN	0.761	18931	9.54061	50	Men and Women	Every 4 Years	B0 (Variant-Agnostic)	25865.5	9659.3	504778	147.84	-60.18	172.6	381.03	45297.7	2.39	0
China, Guangzhou (2010-2012)	China	CI5-XI	National / Local	CHN	0.761	18931	9.54061	50	Men and Women	Every 5 Years	B0 (Variant-Agnostic)	20779.7	7760.06	405527	154.91	-53.11	138.64	334.1	41497	2.19	0
China, Guangzhou (2010-2012)	China	CI5-XI	National / Local	CHN	0.761	18931	9.54061	50	Men and Women	Once Lifetime	B0 (Variant-Agnostic)	5469.93	2042.71	106749	190.54	-17.48	36.08	153.23	23544.3	1.24	0
China, Guangzhou (2010-2012)	China	CI5-XI	National / Local	CHN	0.761	18931	9.54061	50	Men and Women	Every 1 Years	C_BALF2 (Variant-Informed)	53607.3	53607.3	1.71473e+06	88.23	-119.79	581.67	852.44	68235.5	3.6	0
China, Guangzhou (2010-2012)	China	CI5-XI	National / Local	CHN	0.761	18931	9.54061	50	Men and Women	Every 2 Years	C_BALF2 (Variant-Informed)	28791.9	28791.9	920963	122.41	-85.61	312.8	563	55560.2	2.93	0
China, Guangzhou (2010-2012)	China	CI5-XI	National / Local	CHN	0.761	18931	9.54061	50	Men and Women	Every 3 Years	C_BALF2 (Variant-Informed)	20605.3	20605.3	659101	139.34	-68.68	224.18	423.28	52962.8	2.8	0
China, Guangzhou (2010-2012)	China	CI5-XI	National / Local	CHN	0.761	18931	9.54061	50	Men and Women	Every 4 Years	C_BALF2 (Variant-Informed)	15114.2	15114.2	483457	153.62	-54.4	164.54	333.79	49294	2.6	0
China, Guangzhou (2010-2012)	China	CI5-XI	National / Local	CHN	0.761	18931	9.54061	50	Men and Women	Every 5 Years	C_BALF2 (Variant-Informed)	12244.7	12244.7	391670	160.15	-47.87	133.28	291.52	45718.2	2.41	0
China, Guangzhou (2010-2012)	China	CI5-XI	National / Local	CHN	0.761	18931	9.54061	50	Men and Women	Once Lifetime	C_BALF2 (Variant-Informed)	3309.31	3309.31	105855	192.29	-15.73	35.6	133.8	26608.5	1.41	0
China, Guangzhou (2010-2012)	China	CI5-XI	National / Local	CHN	0.761	18931	9.54061	50	Men and Women	Every 1 Years	C0 (Variant-Agnostic)	101968	101968	2.05386e+06	79.84	-128.18	748.14	933.11	80177.9	4.24	0
China, Guangzhou (2010-2012)	China	CI5-XI	National / Local	CHN	0.761	18931	9.54061	50	Men and Women	Every 2 Years	C0 (Variant-Agnostic)	51246.9	51246.9	1.03222e+06	114.89	-93.13	376.34	628.11	59916.6	3.16	0
China, Guangzhou (2010-2012)	China	CI5-XI	National / Local	CHN	0.761	18931	9.54061	50	Men and Women	Every 3 Years	C0 (Variant-Agnostic)	35834.3	35834.3	721777	132.54	-75.48	263.5	478.74	55040	2.91	0
China, Guangzhou (2010-2012)	China	CI5-XI	National / Local	CHN	0.761	18931	9.54061	50	Men and Women	Every 4 Years	C0 (Variant-Agnostic)	25865.5	25865.5	520984	147.84	-60.18	190.31	381.03	49945.9	2.64	0
China, Guangzhou (2010-2012)	China	CI5-XI	National / Local	CHN	0.761	18931	9.54061	50	Men and Women	Every 5 Years	C0 (Variant-Agnostic)	20779.7	20779.7	418547	154.91	-53.11	152.87	334.1	45756	2.42	0
China, Guangzhou (2010-2012)	China	CI5-XI	National / Local	CHN	0.761	18931	9.54061	50	Men and Women	Once Lifetime	C0 (Variant-Agnostic)	5469.93	5469.93	110176	190.54	-17.48	39.82	153.23	25989.2	1.37	0
China, Guangzhou (2010-2012)	China	CI5-XI	National / Local	CHN	0.761	18931	9.54061	50	Men and Women	Every 1 Years	D_BALF2 (Variant-Informed)	0	14896.3	1.67602e+06	93.91	-114.11	485.86	799.13	60799.3	3.21	0
China, Guangzhou (2010-2012)	China	CI5-XI	National / Local	CHN	0.761	18931	9.54061	50	Men and Women	Every 2 Years	D_BALF2 (Variant-Informed)	0	8000.61	900172	127.15	-80.87	261.64	522.86	50039.9	2.64	0
China, Guangzhou (2010-2012)	China	CI5-XI	National / Local	CHN	0.761	18931	9.54061	50	Men and Women	Every 3 Years	D_BALF2 (Variant-Informed)	0	5725.76	644221	143.49	-64.53	187.72	390.47	48076.6	2.54	0
China, Guangzhou (2010-2012)	China	CI5-XI	National / Local	CHN	0.761	18931	9.54061	50	Men and Women	Every 4 Years	D_BALF2 (Variant-Informed)	0	4199.9	472543	157.08	-50.94	137.96	306.53	45007	2.38	0
China, Guangzhou (2010-2012)	China	CI5-XI	National / Local	CHN	0.761	18931	9.54061	50	Men and Women	Every 5 Years	D_BALF2 (Variant-Informed)	0	3402.53	382828	163.26	-44.76	111.86	267.28	41851.7	2.21	0
China, Guangzhou (2010-2012)	China	CI5-XI	National / Local	CHN	0.761	18931	9.54061	50	Men and Women	Once Lifetime	D_BALF2 (Variant-Informed)	0	919.58	103465	193.36	-14.66	30.28	122.48	24725.2	1.31	0
China, Guangzhou (2010-2012)	China	CI5-XI	National / Local	CHN	0.761	18931	9.54061	50	Men and Women	Every 1 Years	D0 (Variant-Agnostic)	0	28318.6	1.98089e+06	84.75	-123.27	570.68	885.42	64453.7	3.4	0
China, Guangzhou (2010-2012)	China	CI5-XI	National / Local	CHN	0.761	18931	9.54061	50	Men and Women	Every 2 Years	D0 (Variant-Agnostic)	0	14232.3	995551	119.4	-88.62	287.48	588.6	48840.5	2.58	0
China, Guangzhou (2010-2012)	China	CI5-XI	National / Local	CHN	0.761	18931	9.54061	50	Men and Women	Every 3 Years	D0 (Variant-Agnostic)	0	9951.87	696136	136.66	-71.36	201.54	444.57	45332.7	2.39	0
China, Guangzhou (2010-2012)	China	CI5-XI	National / Local	CHN	0.761	18931	9.54061	50	Men and Women	Every 4 Years	D0 (Variant-Agnostic)	0	7183.34	502476	151.36	-56.65	145.76	351.61	41453.9	2.19	0
China, Guangzhou (2010-2012)	China	CI5-XI	National / Local	CHN	0.761	18931	9.54061	50	Men and Women	Every 5 Years	D0 (Variant-Agnostic)	0	5770.93	403678	158.1	-49.92	117.21	307.53	38112	2.01	0
China, Guangzhou (2010-2012)	China	CI5-XI	National / Local	CHN	0.761	18931	9.54061	50	Men and Women	Once Lifetime	D0 (Variant-Agnostic)	0	1519.11	106262	191.62	-16.4	30.91	140.97	21925.8	1.16	0
China, Guangzhou (2010-2012)	China	CI5-XI	National / Local	CHN	0.761	18931	9.54061	50	Men and Women	Every 1 Years	E_BALF2 (Variant-Informed)	14896.3	5562.92	1.68158e+06	88.23	-119.79	491.76	852.44	57688.3	3.05	0
China, Guangzhou (2010-2012)	China	CI5-XI	National / Local	CHN	0.761	18931	9.54061	50	Men and Women	Every 2 Years	E_BALF2 (Variant-Informed)	8000.61	2987.78	903159	122.41	-85.61	264.51	563	46981.9	2.48	0
China, Guangzhou (2010-2012)	China	CI5-XI	National / Local	CHN	0.761	18931	9.54061	50	Men and Women	Every 3 Years	E_BALF2 (Variant-Informed)	5725.76	2138.25	646359	139.34	-68.68	189.61	423.28	44796.2	2.37	0
China, Guangzhou (2010-2012)	China	CI5-XI	National / Local	CHN	0.761	18931	9.54061	50	Men and Women	Every 4 Years	E_BALF2 (Variant-Informed)	4199.9	1568.43	474111	153.62	-54.4	139.18	333.79	41697.1	2.2	0
China, Guangzhou (2010-2012)	China	CI5-XI	National / Local	CHN	0.761	18931	9.54061	50	Men and Women	Every 5 Years	E_BALF2 (Variant-Informed)	3402.53	1270.65	384099	160.15	-47.87	112.73	291.52	38670.8	2.04	0
China, Guangzhou (2010-2012)	China	CI5-XI	National / Local	CHN	0.761	18931	9.54061	50	Men and Women	Once Lifetime	E_BALF2 (Variant-Informed)	919.58	343.41	103808	192.29	-15.73	30.05	133.8	22457.9	1.19	0
China, Guangzhou (2010-2012)	China	CI5-XI	National / Local	CHN	0.761	18931	9.54061	50	Men and Women	Every 1 Years	E0 (Variant-Agnostic)	28334.8	10581.4	1.99086e+06	79.84	-128.18	582.88	933.11	62466.7	3.3	0
China, Guangzhou (2010-2012)	China	CI5-XI	National / Local	CHN	0.761	18931	9.54061	50	Men and Women	Every 2 Years	E0 (Variant-Agnostic)	14240.4	5317.99	1.00056e+06	114.89	-93.13	293.27	628.11	46691.2	2.47	0
China, Guangzhou (2010-2012)	China	CI5-XI	National / Local	CHN	0.761	18931	9.54061	50	Men and Women	Every 3 Years	E0 (Variant-Agnostic)	9957.54	3718.59	699637	132.54	-75.48	205.4	478.74	42905.4	2.27	0
China, Guangzhou (2010-2012)	China	CI5-XI	National / Local	CHN	0.761	18931	9.54061	50	Men and Women	Every 4 Years	E0 (Variant-Agnostic)	7187.43	2684.1	505003	147.84	-60.18	148.37	381.03	38940.2	2.06	0
China, Guangzhou (2010-2012)	China	CI5-XI	National / Local	CHN	0.761	18931	9.54061	50	Men and Women	Every 5 Years	E0 (Variant-Agnostic)	5774.22	2156.35	405708	154.91	-53.11	119.18	334.1	35671.8	1.88	0
China, Guangzhou (2010-2012)	China	CI5-XI	National / Local	CHN	0.761	18931	9.54061	50	Men and Women	Once Lifetime	E0 (Variant-Agnostic)	1519.97	567.62	106796	190.54	-17.48	30.95	153.23	20200.2	1.07	0
China, Guangzhou (2010-2012)	China	CI5-XI	National / Local	CHN	0.761	18931	9.54061	50	Men and Women	Every 1 Years	F_BALF2 (Variant-Informed)	14896.3	14896.3	1.69092e+06	88.23	-119.79	501.96	852.44	58884.5	3.11	0
China, Guangzhou (2010-2012)	China	CI5-XI	National / Local	CHN	0.761	18931	9.54061	50	Men and Women	Every 2 Years	F_BALF2 (Variant-Informed)	8000.61	8000.61	908172	122.41	-85.61	269.99	563	47954.8	2.53	0
China, Guangzhou (2010-2012)	China	CI5-XI	National / Local	CHN	0.761	18931	9.54061	50	Men and Women	Every 3 Years	F_BALF2 (Variant-Informed)	5725.76	5725.76	649947	139.34	-68.68	193.53	423.28	45722.4	2.42	0
China, Guangzhou (2010-2012)	China	CI5-XI	National / Local	CHN	0.761	18931	9.54061	50	Men and Women	Every 4 Years	F_BALF2 (Variant-Informed)	4199.9	4199.9	476743	153.62	-54.4	142.06	333.79	42558.7	2.25	0
China, Guangzhou (2010-2012)	China	CI5-XI	National / Local	CHN	0.761	18931	9.54061	50	Men and Women	Every 5 Years	F_BALF2 (Variant-Informed)	3402.53	3402.53	386231	160.15	-47.87	115.06	291.52	39470.1	2.08	0
China, Guangzhou (2010-2012)	China	CI5-XI	National / Local	CHN	0.761	18931	9.54061	50	Men and Women	Once Lifetime	F_BALF2 (Variant-Informed)	919.58	919.58	104384	192.29	-15.73	30.68	133.8	22928.7	1.21	0
China, Guangzhou (2010-2012)	China	CI5-XI	National / Local	CHN	0.761	18931	9.54061	50	Men and Women	Every 1 Years	F0 (Variant-Agnostic)	28334.8	28334.8	2.00861e+06	79.84	-128.18	602.28	933.11	64545.3	3.41	0
China, Guangzhou (2010-2012)	China	CI5-XI	National / Local	CHN	0.761	18931	9.54061	50	Men and Women	Every 2 Years	F0 (Variant-Agnostic)	14240.4	14240.4	1.00948e+06	114.89	-93.13	303.02	628.11	48243.4	2.55	0
China, Guangzhou (2010-2012)	China	CI5-XI	National / Local	CHN	0.761	18931	9.54061	50	Men and Women	Every 3 Years	F0 (Variant-Agnostic)	9957.54	9957.54	705876	132.54	-75.48	212.22	478.74	44329.6	2.34	0
China, Guangzhou (2010-2012)	China	CI5-XI	National / Local	CHN	0.761	18931	9.54061	50	Men and Women	Every 4 Years	F0 (Variant-Agnostic)	7187.43	7187.43	509506	147.84	-60.18	153.3	381.03	40231.8	2.13	0
China, Guangzhou (2010-2012)	China	CI5-XI	National / Local	CHN	0.761	18931	9.54061	50	Men and Women	Every 5 Years	F0 (Variant-Agnostic)	5774.22	5774.22	409326	154.91	-53.11	123.14	334.1	36855.3	1.95	0
China, Guangzhou (2010-2012)	China	CI5-XI	National / Local	CHN	0.761	18931	9.54061	50	Men and Women	Once Lifetime	F0 (Variant-Agnostic)	1519.97	1519.97	107749	190.54	-17.48	31.99	153.23	20879.6	1.1	0
China, Guangzhou (2010-2012)	China	CI5-XI	National / Local	CHN	0.761	18931	9.54061	50	Men and Women	Every 1 Years	G_BALF2 (Variant-Informed)	0	1010.63	1.93382e+06	95.16	-112.86	269.36	787.56	34202	1.81	0
China, Guangzhou (2010-2012)	China	CI5-XI	National / Local	CHN	0.761	18931	9.54061	50	Men and Women	Every 2 Years	G_BALF2 (Variant-Informed)	0	508.79	973562	128.18	-79.84	136.22	514.46	26479.2	1.4	0
China, Guangzhou (2010-2012)	China	CI5-XI	National / Local	CHN	0.761	18931	9.54061	50	Men and Women	Every 3 Years	G_BALF2 (Variant-Informed)	0	355.96	681115	144.38	-63.64	95.77	383.76	24955.3	1.32	0
China, Guangzhou (2010-2012)	China	CI5-XI	National / Local	CHN	0.761	18931	9.54061	50	Men and Women	Every 4 Years	G_BALF2 (Variant-Informed)	0	257.02	491802	157.82	-50.2	69.4	301	23057.9	1.22	0
China, Guangzhou (2010-2012)	China	CI5-XI	National / Local	CHN	0.761	18931	9.54061	50	Men and Women	Every 5 Years	G_BALF2 (Variant-Informed)	0	206.52	395171	163.92	-44.09	55.86	262.37	21291	1.12	0
China, Guangzhou (2010-2012)	China	CI5-XI	National / Local	CHN	0.761	18931	9.54061	50	Men and Women	Once Lifetime	G_BALF2 (Variant-Informed)	0	54.39	104076	193.57	-14.45	14.76	120.41	12261.6	0.65	0
China, Guangzhou (2010-2012)	China	CI5-XI	National / Local	CHN	0.761	18931	9.54061	50	Men and Women	Every 1 Years	G0 (Variant-Agnostic)	0	1675.94	1.94081e+06	87.28	-120.74	270.7	861.49	31422.3	1.66	0
China, Guangzhou (2010-2012)	China	CI5-XI	National / Local	CHN	0.761	18931	9.54061	50	Men and Women	Every 2 Years	G0 (Variant-Agnostic)	0	842.29	975408	121.6	-86.42	136.68	569.87	23984.8	1.27	0
China, Guangzhou (2010-2012)	China	CI5-XI	National / Local	CHN	0.761	18931	9.54061	50	Men and Women	Every 3 Years	G0 (Variant-Agnostic)	0	588.97	682051	138.63	-69.39	96.07	428.92	22398.8	1.18	0
China, Guangzhou (2010-2012)	China	CI5-XI	National / Local	CHN	0.761	18931	9.54061	50	Men and Women	Every 4 Years	G0 (Variant-Agnostic)	0	425.12	492310	153.02	-55	69.62	338.49	20568.4	1.09	0
China, Guangzhou (2010-2012)	China	CI5-XI	National / Local	CHN	0.761	18931	9.54061	50	Men and Women	Every 5 Years	G0 (Variant-Agnostic)	0	341.53	395510	159.61	-48.41	56.03	295.7	18949.4	1	0
China, Guangzhou (2010-2012)	China	CI5-XI	National / Local	CHN	0.761	18931	9.54061	50	Men and Women	Once Lifetime	G0 (Variant-Agnostic)	0	89.9	104112	192.11	-15.91	14.8	135.74	10906.3	0.58	0
China, Guangzhou (2010-2012)	China	CI5-XI	National / Local	CHN	0.761	18931	9.54061	50	Men and Women	Every 1 Years	No Screening	0	0	0	208.02	-	-	-	-	-	0
China, Guangzhou (2010-2012)	China	CI5-XI	National / Local	CHN	0.761	18931	9.54061	50	Men and Women	Every 2 Years	No Screening	0	0	0	208.02	-	-	-	-	-	0
China, Guangzhou (2010-2012)	China	CI5-XI	National / Local	CHN	0.761	18931	9.54061	50	Men and Women	Every 3 Years	No Screening	0	0	0	208.02	-	-	-	-	-	0
China, Guangzhou (2010-2012)	China	CI5-XI	National / Local	CHN	0.761	18931	9.54061	50	Men and Women	Every 4 Years	No Screening	0	0	0	208.02	-	-	-	-	-	0
China, Guangzhou (2010-2012)	China	CI5-XI	National / Local	CHN	0.761	18931	9.54061	50	Men and Women	Every 5 Years	No Screening	0	0	0	208.02	-	-	-	-	-	0
China, Guangzhou (2010-2012)	China	CI5-XI	National / Local	CHN	0.761	18931	9.54061	50	Men and Women	Once Lifetime	No Screening	0	0	0	208.02	-	-	-	-	-	0
China, Guangzhou (2010-2012)	China	CI5-XI	National / Local	CHN	0.761	18931	9.54061	55	Men and Women	Every 1 Years	A_BALF2 (Variant-Informed)	0	41469.3	1.285e+06	81.98	-81.82	403.61	528.13	76422.9	4.04	0
China, Guangzhou (2010-2012)	China	CI5-XI	National / Local	CHN	0.761	18931	9.54061	55	Men and Women	Every 2 Years	A_BALF2 (Variant-Informed)	0	23237	720042	103.64	-60.16	226.82	347.26	65316.1	3.45	0
China, Guangzhou (2010-2012)	China	CI5-XI	National / Local	CHN	0.761	18931	9.54061	55	Men and Women	Every 3 Years	A_BALF2 (Variant-Informed)	0	15071.5	467018	119.12	-44.69	147.5	248.12	59446.5	3.14	0
China, Guangzhou (2010-2012)	China	CI5-XI	National / Local	CHN	0.761	18931	9.54061	55	Men and Women	Every 4 Years	A_BALF2 (Variant-Informed)	0	12152.7	376576	125.85	-37.95	119.15	202.47	58847.7	3.11	0
China, Guangzhou (2010-2012)	China	CI5-XI	National / Local	CHN	0.761	18931	9.54061	55	Men and Women	Every 5 Years	A_BALF2 (Variant-Informed)	0	9294.92	288021	131.4	-32.41	91.21	175.16	52072.2	2.75	0
China, Guangzhou (2010-2012)	China	CI5-XI	National / Local	CHN	0.761	18931	9.54061	55	Men and Women	Once Lifetime	A_BALF2 (Variant-Informed)	0	3298.43	102208	150.3	-13.5	32.41	93.01	34844.6	1.84	0
China, Guangzhou (2010-2012)	China	CI5-XI	National / Local	CHN	0.761	18931	9.54061	55	Men and Women	Every 1 Years	A0 (Variant-Agnostic)	0	76946.1	1.4642e+06	75.22	-88.59	474.5	588.62	80612.1	4.26	0
China, Guangzhou (2010-2012)	China	CI5-XI	National / Local	CHN	0.761	18931	9.54061	55	Men and Women	Every 2 Years	A0 (Variant-Agnostic)	0	40987.6	779948	97.68	-66.12	253.43	394.02	64318.9	3.4	0
China, Guangzhou (2010-2012)	China	CI5-XI	National / Local	CHN	0.761	18931	9.54061	55	Men and Women	Every 3 Years	A0 (Variant-Agnostic)	0	25955.8	493910	114.23	-49.57	160.9	285.14	56429.2	2.98	0
China, Guangzhou (2010-2012)	China	CI5-XI	National / Local	CHN	0.761	18931	9.54061	55	Men and Women	Every 4 Years	A0 (Variant-Agnostic)	0	20751.8	394884	121.48	-42.32	128.89	234.46	54972.7	2.9	0
China, Guangzhou (2010-2012)	China	CI5-XI	National / Local	CHN	0.761	18931	9.54061	55	Men and Women	Every 5 Years	A0 (Variant-Agnostic)	0	15737.4	299465	127.57	-36.23	97.83	203.38	48102.9	2.54	0
China, Guangzhou (2010-2012)	China	CI5-XI	National / Local	CHN	0.761	18931	9.54061	55	Men and Women	Once Lifetime	A0 (Variant-Agnostic)	0	5486.2	104396	148.67	-15.13	34.15	107.92	31646.1	1.67	0
China, Guangzhou (2010-2012)	China	CI5-XI	National / Local	CHN	0.761	18931	9.54061	55	Men and Women	Every 1 Years	B_BALF2 (Variant-Informed)	41469.3	15486.4	1300491	77.8	-86	421.87	565.35	74621.3	3.94	0
China, Guangzhou (2010-2012)	China	CI5-XI	National / Local	CHN	0.761	18931	9.54061	55	Men and Women	Every 2 Years	B_BALF2 (Variant-Informed)	23237	8677.71	728720	100.02	-63.79	236.82	375.6	63050.6	3.33	0
China, Guangzhou (2010-2012)	China	CI5-XI	National / Local	CHN	0.761	18931	9.54061	55	Men and Women	Every 3 Years	B_BALF2 (Variant-Informed)	15071.5	5628.35	472647	116.17	-47.63	153.8	270.33	56894.8	3.01	0
China, Guangzhou (2010-2012)	China	CI5-XI	National / Local	CHN	0.761	18931	9.54061	55	Men and Women	Every 4 Years	B_BALF2 (Variant-Informed)	12152.7	4538.36	381114	123.23	-40.58	124.14	221.58	56025.1	2.96	0
China, Guangzhou (2010-2012)	China	CI5-XI	National / Local	CHN	0.761	18931	9.54061	55	Men and Women	Every 5 Years	B_BALF2 (Variant-Informed)	9294.92	3471.13	291492	129.11	-34.7	94.89	191.93	49442.3	2.61	0
China, Guangzhou (2010-2012)	China	CI5-XI	National / Local	CHN	0.761	18931	9.54061	55	Men and Women	Once Lifetime	B_BALF2 (Variant-Informed)	3298.43	1231.78	103440	149.31	-14.49	33.36	102.03	32697.6	1.73	0
China, Guangzhou (2010-2012)	China	CI5-XI	National / Local	CHN	0.761	18931	9.54061	55	Men and Women	Every 1 Years	B0 (Variant-Agnostic)	76465.9	28555.7	1.49227e+06	71.54	-92.27	508.93	622.49	81758.1	4.32	0
China, Guangzhou (2010-2012)	China	CI5-XI	National / Local	CHN	0.761	18931	9.54061	55	Men and Women	Every 2 Years	B0 (Variant-Agnostic)	40731.8	15211	794903	94.21	-69.6	271.51	422.39	64280.4	3.4	0
China, Guangzhou (2010-2012)	China	CI5-XI	National / Local	CHN	0.761	18931	9.54061	55	Men and Women	Every 3 Years	B0 (Variant-Agnostic)	25793.8	9632.56	503381	111.26	-52.54	172.16	308.85	55742.9	2.94	0
China, Guangzhou (2010-2012)	China	CI5-XI	National / Local	CHN	0.761	18931	9.54061	55	Men and Women	Every 4 Years	B0 (Variant-Agnostic)	20622.3	7701.29	402456	118.77	-45.04	137.78	255.63	53898.7	2.85	0
China, Guangzhou (2010-2012)	China	CI5-XI	National / Local	CHN	0.761	18931	9.54061	55	Men and Women	Every 5 Years	B0 (Variant-Agnostic)	15639.2	5840.35	305207	125.19	-38.61	104.44	222.22	46998.3	2.48	0
China, Guangzhou (2010-2012)	China	CI5-XI	National / Local	CHN	0.761	18931	9.54061	55	Men and Women	Once Lifetime	B0 (Variant-Agnostic)	5451.96	2036	106398	147.66	-16.15	36.1	117.97	30598.2	1.62	0
China, Guangzhou (2010-2012)	China	CI5-XI	National / Local	CHN	0.761	18931	9.54061	55	Men and Women	Every 1 Years	C_BALF2 (Variant-Informed)	41469.3	41469.3	1.32647e+06	77.8	-86	450.26	565.35	79642.4	4.21	0
China, Guangzhou (2010-2012)	China	CI5-XI	National / Local	CHN	0.761	18931	9.54061	55	Men and Women	Every 2 Years	C_BALF2 (Variant-Informed)	23237	23237	743279	100.02	-63.79	252.73	375.6	67286.1	3.55	0
China, Guangzhou (2010-2012)	China	CI5-XI	National / Local	CHN	0.761	18931	9.54061	55	Men and Women	Every 3 Years	C_BALF2 (Variant-Informed)	15071.5	15071.5	482090	116.17	-47.63	164.12	270.33	60712.2	3.21	0
China, Guangzhou (2010-2012)	China	CI5-XI	National / Local	CHN	0.761	18931	9.54061	55	Men and Women	Every 4 Years	C_BALF2 (Variant-Informed)	12152.7	12152.7	388728	123.23	-40.58	132.46	221.58	59780.7	3.16	0
China, Guangzhou (2010-2012)	China	CI5-XI	National / Local	CHN	0.761	18931	9.54061	55	Men and Women	Every 5 Years	C_BALF2 (Variant-Informed)	9294.92	9294.92	297316	129.11	-34.7	101.26	191.93	52758.7	2.79	0
China, Guangzhou (2010-2012)	China	CI5-XI	National / Local	CHN	0.761	18931	9.54061	55	Men and Women	Once Lifetime	C_BALF2 (Variant-Informed)	3298.43	3298.43	105507	149.31	-14.49	35.62	102.03	34911.6	1.84	0
China, Guangzhou (2010-2012)	China	CI5-XI	National / Local	CHN	0.761	18931	9.54061	55	Men and Women	Every 1 Years	C0 (Variant-Agnostic)	76465.9	76465.9	1.54018e+06	71.54	-92.27	561.28	622.49	90166.5	4.76	0
China, Guangzhou (2010-2012)	China	CI5-XI	National / Local	CHN	0.761	18931	9.54061	55	Men and Women	Every 2 Years	C0 (Variant-Agnostic)	40731.8	40731.8	820424	94.21	-69.6	299.4	422.39	70882.3	3.74	0
China, Guangzhou (2010-2012)	China	CI5-XI	National / Local	CHN	0.761	18931	9.54061	55	Men and Women	Every 3 Years	C0 (Variant-Agnostic)	25793.8	25793.8	519542	111.26	-52.54	189.82	308.85	61461.2	3.25	0
China, Guangzhou (2010-2012)	China	CI5-XI	National / Local	CHN	0.761	18931	9.54061	55	Men and Women	Every 4 Years	C0 (Variant-Agnostic)	20622.3	20622.3	415377	118.77	-45.04	151.9	255.63	59422.6	3.14	0
China, Guangzhou (2010-2012)	China	CI5-XI	National / Local	CHN	0.761	18931	9.54061	55	Men and Women	Every 5 Years	C0 (Variant-Agnostic)	15639.2	15639.2	315005	125.19	-38.61	115.15	222.22	51817.5	2.74	0
China, Guangzhou (2010-2012)	China	CI5-XI	National / Local	CHN	0.761	18931	9.54061	55	Men and Women	Once Lifetime	C0 (Variant-Agnostic)	5451.96	5451.96	109814	147.66	-16.15	39.83	117.97	33763.2	1.78	0
China, Guangzhou (2010-2012)	China	CI5-XI	National / Local	CHN	0.761	18931	9.54061	55	Men and Women	Every 1 Years	D_BALF2 (Variant-Informed)	0	11523.4	1.29653e+06	81.98	-81.82	376.19	528.13	71231.7	3.76	0
China, Guangzhou (2010-2012)	China	CI5-XI	National / Local	CHN	0.761	18931	9.54061	55	Men and Women	Every 2 Years	D_BALF2 (Variant-Informed)	0	6457.04	726499	103.64	-60.16	211.45	347.26	60891.5	3.22	0
China, Guangzhou (2010-2012)	China	CI5-XI	National / Local	CHN	0.761	18931	9.54061	55	Men and Women	Every 3 Years	D_BALF2 (Variant-Informed)	0	4188.02	471206	119.12	-44.69	137.53	248.12	55429.6	2.93	0
China, Guangzhou (2010-2012)	China	CI5-XI	National / Local	CHN	0.761	18931	9.54061	55	Men and Women	Every 4 Years	D_BALF2 (Variant-Informed)	0	3376.97	379953	125.85	-37.95	111.11	202.47	54878.3	2.9	0
China, Guangzhou (2010-2012)	China	CI5-XI	National / Local	CHN	0.761	18931	9.54061	55	Men and Women	Every 5 Years	D_BALF2 (Variant-Informed)	0	2582.85	290604	131.4	-32.41	85.06	175.16	48562.5	2.57	0
China, Guangzhou (2010-2012)	China	CI5-XI	National / Local	CHN	0.761	18931	9.54061	55	Men and Women	Once Lifetime	D_BALF2 (Variant-Informed)	0	916.56	103125	150.3	-13.5	30.23	93.01	32498.9	1.72	0
China, Guangzhou (2010-2012)	China	CI5-XI	National / Local	CHN	0.761	18931	9.54061	55	Men and Women	Every 1 Years	D0 (Variant-Agnostic)	0	21236.1	1.48547e+06	75.22	-88.59	428.27	588.62	72758.1	3.84	0
China, Guangzhou (2010-2012)	China	CI5-XI	National / Local	CHN	0.761	18931	9.54061	55	Men and Women	Every 2 Years	D0 (Variant-Agnostic)	0	11312	791279	97.68	-66.12	228.8	394.02	58068.1	3.07	0
China, Guangzhou (2010-2012)	China	CI5-XI	National / Local	CHN	0.761	18931	9.54061	55	Men and Women	Every 3 Years	D0 (Variant-Agnostic)	0	7163.45	501085	114.23	-49.57	145.31	285.14	50958.8	2.69	0
China, Guangzhou (2010-2012)	China	CI5-XI	National / Local	CHN	0.761	18931	9.54061	55	Men and Women	Every 4 Years	D0 (Variant-Agnostic)	0	5727.22	400621	121.48	-42.32	116.41	234.46	49653.1	2.62	0
China, Guangzhou (2010-2012)	China	CI5-XI	National / Local	CHN	0.761	18931	9.54061	55	Men and Women	Every 5 Years	D0 (Variant-Agnostic)	0	4343.3	303815	127.57	-36.23	88.37	203.38	43452	2.3	0
China, Guangzhou (2010-2012)	China	CI5-XI	National / Local	CHN	0.761	18931	9.54061	55	Men and Women	Once Lifetime	D0 (Variant-Agnostic)	0	1514.11	105913	148.67	-15.13	30.86	107.92	28590.3	1.51	0
China, Guangzhou (2010-2012)	China	CI5-XI	National / Local	CHN	0.761	18931	9.54061	55	Men and Women	Every 1 Years	E_BALF2 (Variant-Informed)	11523.4	4303.34	1.30083e+06	77.8	-86	380.71	565.35	67340.1	3.56	0
China, Guangzhou (2010-2012)	China	CI5-XI	National / Local	CHN	0.761	18931	9.54061	55	Men and Women	Every 2 Years	E_BALF2 (Variant-Informed)	6457.04	2411.34	728911	100.02	-63.79	213.75	375.6	56908.6	3.01	0
China, Guangzhou (2010-2012)	China	CI5-XI	National / Local	CHN	0.761	18931	9.54061	55	Men and Women	Every 3 Years	E_BALF2 (Variant-Informed)	4188.02	1563.99	472770	116.17	-47.63	138.84	270.33	51359.2	2.71	0
China, Guangzhou (2010-2012)	China	CI5-XI	National / Local	CHN	0.761	18931	9.54061	55	Men and Women	Every 4 Years	E_BALF2 (Variant-Informed)	3376.97	1261.11	381214	123.23	-40.58	112.07	221.58	50579	2.67	0
China, Guangzhou (2010-2012)	China	CI5-XI	National / Local	CHN	0.761	18931	9.54061	55	Men and Women	Every 5 Years	E_BALF2 (Variant-Informed)	2582.85	964.55	291568	129.11	-34.7	85.66	191.93	44633.2	2.36	0
China, Guangzhou (2010-2012)	China	CI5-XI	National / Local	CHN	0.761	18931	9.54061	55	Men and Women	Once Lifetime	E_BALF2 (Variant-Informed)	916.56	342.28	103467	149.31	-14.49	30.09	102.03	29487	1.56	0
China, Guangzhou (2010-2012)	China	CI5-XI	National / Local	CHN	0.761	18931	9.54061	55	Men and Women	Every 1 Years	E0 (Variant-Agnostic)	21248.2	7935	1.49294e+06	71.54	-92.27	437.34	622.49	70257.5	3.71	0
China, Guangzhou (2010-2012)	China	CI5-XI	National / Local	CHN	0.761	18931	9.54061	55	Men and Women	Every 2 Years	E0 (Variant-Agnostic)	11318.5	4226.81	795257	94.21	-69.6	233.37	422.39	55250.8	2.92	0
China, Guangzhou (2010-2012)	China	CI5-XI	National / Local	CHN	0.761	18931	9.54061	55	Men and Women	Every 3 Years	E0 (Variant-Agnostic)	7167.53	2676.67	503605	111.26	-52.54	148	308.85	47921.8	2.53	0
China, Guangzhou (2010-2012)	China	CI5-XI	National / Local	CHN	0.761	18931	9.54061	55	Men and Women	Every 4 Years	E0 (Variant-Agnostic)	5730.49	2140.02	402635	118.77	-45.04	118.47	255.63	46343.4	2.45	0
China, Guangzhou (2010-2012)	China	CI5-XI	National / Local	CHN	0.761	18931	9.54061	55	Men and Women	Every 5 Years	E0 (Variant-Agnostic)	4345.78	1622.9	305343	125.19	-38.61	89.79	222.22	40406.9	2.13	0
China, Guangzhou (2010-2012)	China	CI5-XI	National / Local	CHN	0.761	18931	9.54061	55	Men and Women	Once Lifetime	E0 (Variant-Agnostic)	1514.98	565.76	106445	147.66	-16.15	30.99	117.97	26269.4	1.39	0
China, Guangzhou (2010-2012)	China	CI5-XI	National / Local	CHN	0.761	18931	9.54061	55	Men and Women	Every 1 Years	F_BALF2 (Variant-Informed)	11523.4	11523.4	1.30805e+06	77.8	-86	388.59	565.35	68735.4	3.63	0
China, Guangzhou (2010-2012)	China	CI5-XI	National / Local	CHN	0.761	18931	9.54061	55	Men and Women	Every 2 Years	F_BALF2 (Variant-Informed)	6457.04	6457.04	732956	100.02	-63.79	218.17	375.6	58085.6	3.07	0
China, Guangzhou (2010-2012)	China	CI5-XI	National / Local	CHN	0.761	18931	9.54061	55	Men and Women	Every 3 Years	F_BALF2 (Variant-Informed)	4188.02	4188.02	475394	116.17	-47.63	141.71	270.33	52419.9	2.77	0
China, Guangzhou (2010-2012)	China	CI5-XI	National / Local	CHN	0.761	18931	9.54061	55	Men and Women	Every 4 Years	F_BALF2 (Variant-Informed)	3376.97	3376.97	383330	123.23	-40.58	114.38	221.58	51622.6	2.73	0
China, Guangzhou (2010-2012)	China	CI5-XI	National / Local	CHN	0.761	18931	9.54061	55	Men and Women	Every 5 Years	F_BALF2 (Variant-Informed)	2582.85	2582.85	293187	129.11	-34.7	87.43	191.93	45554.8	2.41	0
China, Guangzhou (2010-2012)	China	CI5-XI	National / Local	CHN	0.761	18931	9.54061	55	Men and Women	Once Lifetime	F_BALF2 (Variant-Informed)	916.56	916.56	104041	149.31	-14.49	30.71	102.03	30102.2	1.59	0
China, Guangzhou (2010-2012)	China	CI5-XI	National / Local	CHN	0.761	18931	9.54061	55	Men and Women	Every 1 Years	F0 (Variant-Agnostic)	21248.2	21248.2	1.50625e+06	71.54	-92.27	451.89	622.49	72594	3.83	0
China, Guangzhou (2010-2012)	China	CI5-XI	National / Local	CHN	0.761	18931	9.54061	55	Men and Women	Every 2 Years	F0 (Variant-Agnostic)	11318.5	11318.5	802349	94.21	-69.6	241.12	422.39	57085.3	3.02	0
China, Guangzhou (2010-2012)	China	CI5-XI	National / Local	CHN	0.761	18931	9.54061	55	Men and Women	Every 3 Years	F0 (Variant-Agnostic)	7167.53	7167.53	508096	111.26	-52.54	152.91	308.85	49510.8	2.62	0
China, Guangzhou (2010-2012)	China	CI5-XI	National / Local	CHN	0.761	18931	9.54061	55	Men and Women	Every 4 Years	F0 (Variant-Agnostic)	5730.49	5730.49	406226	118.77	-45.04	122.39	255.63	47878.3	2.53	0
China, Guangzhou (2010-2012)	China	CI5-XI	National / Local	CHN	0.761	18931	9.54061	55	Men and Women	Every 5 Years	F0 (Variant-Agnostic)	4345.78	4345.78	308066	125.19	-38.61	92.77	222.22	41746.1	2.21	0
China, Guangzhou (2010-2012)	China	CI5-XI	National / Local	CHN	0.761	18931	9.54061	55	Men and Women	Once Lifetime	F0 (Variant-Agnostic)	1514.98	1514.98	107395	147.66	-16.15	32.03	117.97	27148.9	1.43	0
China, Guangzhou (2010-2012)	China	CI5-XI	National / Local	CHN	0.761	18931	9.54061	55	Men and Women	Every 1 Years	G_BALF2 (Variant-Informed)	0	758.52	1.4514e+06	82.93	-80.88	202.48	519.79	38953.5	2.06	0
China, Guangzhou (2010-2012)	China	CI5-XI	National / Local	CHN	0.761	18931	9.54061	55	Men and Women	Every 2 Years	G_BALF2 (Variant-Informed)	0	404.54	774070	104.45	-59.35	108.6	341.03	31846.2	1.68	0
China, Guangzhou (2010-2012)	China	CI5-XI	National / Local	CHN	0.761	18931	9.54061	55	Men and Women	Every 3 Years	G_BALF2 (Variant-Informed)	0	256.31	490440	119.77	-44.04	69.18	243.32	28433.7	1.5	0
China, Guangzhou (2010-2012)	China	CI5-XI	National / Local	CHN	0.761	18931	9.54061	55	Men and Women	Every 4 Years	G_BALF2 (Variant-Informed)	0	204.96	392178	126.44	-37.36	55.54	198.31	28005	1.48	0
China, Guangzhou (2010-2012)	China	CI5-XI	National / Local	CHN	0.761	18931	9.54061	55	Men and Women	Every 5 Years	G_BALF2 (Variant-Informed)	0	155.46	297463	131.91	-31.9	42.2	171.53	24602.7	1.3	0
China, Guangzhou (2010-2012)	China	CI5-XI	National / Local	CHN	0.761	18931	9.54061	55	Men and Women	Once Lifetime	G_BALF2 (Variant-Informed)	0	54.21	103734	150.52	-13.29	14.76	91.15	16192.5	0.86	0
China, Guangzhou (2010-2012)	China	CI5-XI	National / Local	CHN	0.761	18931	9.54061	55	Men and Women	Every 1 Years	G0 (Variant-Agnostic)	0	1256.78	1.45541e+06	77.1	-86.71	203.31	571.67	35564.2	1.88	0
China, Guangzhou (2010-2012)	China	CI5-XI	National / Local	CHN	0.761	18931	9.54061	55	Men and Women	Every 2 Years	G0 (Variant-Agnostic)	0	669.46	775269	99.4	-64.41	108.94	380.47	28633.8	1.51	0
China, Guangzhou (2010-2012)	China	CI5-XI	National / Local	CHN	0.761	18931	9.54061	55	Men and Women	Every 3 Years	G0 (Variant-Agnostic)	0	423.94	490947	115.66	-48.14	69.39	274.16	25309.6	1.34	0
China, Guangzhou (2010-2012)	China	CI5-XI	National / Local	CHN	0.761	18931	9.54061	55	Men and Women	Every 4 Years	G0 (Variant-Agnostic)	0	338.95	392515	122.77	-41.03	55.71	224.87	24774	1.31	0
China, Guangzhou (2010-2012)	China	CI5-XI	National / Local	CHN	0.761	18931	9.54061	55	Men and Women	Every 5 Years	G0 (Variant-Agnostic)	0	257.04	297668	128.71	-35.1	42.33	194.84	21725.8	1.15	0
China, Guangzhou (2010-2012)	China	CI5-XI	National / Local	CHN	0.761	18931	9.54061	55	Men and Women	Once Lifetime	G0 (Variant-Agnostic)	0	89.61	103770	149.14	-14.66	14.8	103.58	14290.4	0.75	0
China, Guangzhou (2010-2012)	China	CI5-XI	National / Local	CHN	0.761	18931	9.54061	55	Men and Women	Every 1 Years	No Screening	0	0	0	163.81	-	-	-	-	-	0
China, Guangzhou (2010-2012)	China	CI5-XI	National / Local	CHN	0.761	18931	9.54061	55	Men and Women	Every 2 Years	No Screening	0	0	0	163.81	-	-	-	-	-	0
China, Guangzhou (2010-2012)	China	CI5-XI	National / Local	CHN	0.761	18931	9.54061	55	Men and Women	Every 3 Years	No Screening	0	0	0	163.81	-	-	-	-	-	0
China, Guangzhou (2010-2012)	China	CI5-XI	National / Local	CHN	0.761	18931	9.54061	55	Men and Women	Every 4 Years	No Screening	0	0	0	163.81	-	-	-	-	-	0
China, Guangzhou (2010-2012)	China	CI5-XI	National / Local	CHN	0.761	18931	9.54061	55	Men and Women	Every 5 Years	No Screening	0	0	0	163.81	-	-	-	-	-	0
China, Guangzhou (2010-2012)	China	CI5-XI	National / Local	CHN	0.761	18931	9.54061	55	Men and Women	Once Lifetime	No Screening	0	0	0	163.81	-	-	-	-	-	0
China, Guangzhou (2010-2012)	China	CI5-XI	National / Local	CHN	0.761	18931	9.54061	60	Men and Women	Every 1 Years	A_BALF2 (Variant-Informed)	0	28751.9	890934	70.93	-51.02	280.25	291.18	96245.9	5.08	0
China, Guangzhou (2010-2012)	China	CI5-XI	National / Local	CHN	0.761	18931	9.54061	60	Men and Women	Every 2 Years	A_BALF2 (Variant-Informed)	0	15069.4	466955	85.88	-36.07	147.4	184.98	79683.3	4.21	0
China, Guangzhou (2010-2012)	China	CI5-XI	National / Local	CHN	0.761	18931	9.54061	60	Men and Women	Every 3 Years	A_BALF2 (Variant-Informed)	0	12047.3	373308	90.65	-31.3	118.17	143.93	82105	4.34	0
China, Guangzhou (2010-2012)	China	CI5-XI	National / Local	CHN	0.761	18931	9.54061	60	Men and Women	Every 4 Years	A_BALF2 (Variant-Informed)	0	9191.82	284826	95.81	-26.14	90.32	118.59	76159.4	4.02	0
China, Guangzhou (2010-2012)	China	CI5-XI	National / Local	CHN	0.761	18931	9.54061	60	Men and Women	Every 5 Years	A_BALF2 (Variant-Informed)	0	6309.59	195515	101.17	-20.78	62.07	98.66	62905.6	3.32	0
China, Guangzhou (2010-2012)	China	CI5-XI	National / Local	CHN	0.761	18931	9.54061	60	Men and Women	Once Lifetime	A_BALF2 (Variant-Informed)	0	3279.88	101633	109.61	-12.34	32.3	66.64	48476.3	2.56	0
China, Guangzhou (2010-2012)	China	CI5-XI	National / Local	CHN	0.761	18931	9.54061	60	Men and Women	Every 1 Years	A0 (Variant-Agnostic)	0	51524.1	980445	66.47	-55.48	318.15	328.12	96960.4	5.12	0
China, Guangzhou (2010-2012)	China	CI5-XI	National / Local	CHN	0.761	18931	9.54061	60	Men and Women	Every 2 Years	A0 (Variant-Agnostic)	0	25956.7	493927	82.11	-39.84	160.81	212.82	75563	3.99	0
China, Guangzhou (2010-2012)	China	CI5-XI	National / Local	CHN	0.761	18931	9.54061	60	Men and Women	Every 3 Years	A0 (Variant-Agnostic)	0	20571.3	391448	87.04	-34.91	127.82	168.23	75976.7	4.01	0
China, Guangzhou (2010-2012)	China	CI5-XI	National / Local	CHN	0.761	18931	9.54061	60	Men and Women	Every 4 Years	A0 (Variant-Agnostic)	0	15561.7	296122	92.66	-29.29	96.87	139.53	69421.9	3.67	0
China, Guangzhou (2010-2012)	China	CI5-XI	National / Local	CHN	0.761	18931	9.54061	60	Men and Women	Every 5 Years	A0 (Variant-Agnostic)	0	10589.6	201508	98.62	-23.33	65.99	116.23	56777	3	0
China, Guangzhou (2010-2012)	China	CI5-XI	National / Local	CHN	0.761	18931	9.54061	60	Men and Women	Once Lifetime	A0 (Variant-Agnostic)	0	5455.33	103809	108.07	-13.87	34.04	78.36	43441.4	2.29	0
China, Guangzhou (2010-2012)	China	CI5-XI	National / Local	CHN	0.761	18931	9.54061	60	Men and Women	Every 1 Years	B_BALF2 (Variant-Informed)	28751.9	10737.2	901671	68.19	-53.75	292.85	313.7	93353.2	4.93	0
China, Guangzhou (2010-2012)	China	CI5-XI	National / Local	CHN	0.761	18931	9.54061	60	Men and Women	Every 2 Years	B_BALF2 (Variant-Informed)	15069.4	5627.58	472582	83.61	-38.34	153.79	201.58	76295	4.03	0
China, Guangzhou (2010-2012)	China	CI5-XI	National / Local	CHN	0.761	18931	9.54061	60	Men and Women	Every 3 Years	B_BALF2 (Variant-Informed)	12047.3	4498.99	377807	88.49	-33.46	123.21	158.28	77842	4.11	0
China, Guangzhou (2010-2012)	China	CI5-XI	National / Local	CHN	0.761	18931	9.54061	60	Men and Women	Every 4 Years	B_BALF2 (Variant-Informed)	9191.82	3432.63	288259	93.95	-28	94.06	130.76	71933.2	3.8	0
China, Guangzhou (2010-2012)	China	CI5-XI	National / Local	CHN	0.761	18931	9.54061	60	Men and Women	Every 5 Years	B_BALF2 (Variant-Informed)	6309.59	2356.28	197871	99.66	-22.29	64.49	108.89	59230.7	3.13	0
China, Guangzhou (2010-2012)	China	CI5-XI	National / Local	CHN	0.761	18931	9.54061	60	Men and Women	Once Lifetime	B_BALF2 (Variant-Informed)	3279.88	1224.85	102858	108.68	-13.26	33.35	73.59	45322.9	2.39	0
China, Guangzhou (2010-2012)	China	CI5-XI	National / Local	CHN	0.761	18931	9.54061	60	Men and Women	Every 1 Years	B0 (Variant-Agnostic)	51202.5	19121.3	999245	63.97	-57.98	341.13	349.39	97635.6	5.16	0
China, Guangzhou (2010-2012)	China	CI5-XI	National / Local	CHN	0.761	18931	9.54061	60	Men and Women	Every 2 Years	B0 (Variant-Agnostic)	25794.7	9632.88	503397	79.86	-42.09	172.17	230.15	74807.4	3.95	0
China, Guangzhou (2010-2012)	China	CI5-XI	National / Local	CHN	0.761	18931	9.54061	60	Men and Women	Every 3 Years	B0 (Variant-Agnostic)	20442.9	7634.28	398954	84.84	-37.1	136.73	183.95	74330.8	3.93	0
China, Guangzhou (2010-2012)	China	CI5-XI	National / Local	CHN	0.761	18931	9.54061	60	Men and Women	Every 4 Years	B0 (Variant-Agnostic)	15464.6	5775.17	301800	90.71	-31.24	103.5	153.45	67449	3.56	0
China, Guangzhou (2010-2012)	China	CI5-XI	National / Local	CHN	0.761	18931	9.54061	60	Men and Women	Every 5 Years	B0 (Variant-Agnostic)	10523.5	3929.94	205372	97.02	-24.93	70.36	128.11	54925.6	2.9	0
China, Guangzhou (2010-2012)	China	CI5-XI	National / Local	CHN	0.761	18931	9.54061	60	Men and Women	Once Lifetime	B0 (Variant-Agnostic)	5421.29	2024.55	105799	107.1	-14.85	36.08	86.47	41722	2.2	0
China, Guangzhou (2010-2012)	China	CI5-XI	National / Local	CHN	0.761	18931	9.54061	60	Men and Women	Every 1 Years	C_BALF2 (Variant-Informed)	28751.9	28751.9	919686	68.19	-53.75	312.53	313.7	99627.1	5.26	0
China, Guangzhou (2010-2012)	China	CI5-XI	National / Local	CHN	0.761	18931	9.54061	60	Men and Women	Every 2 Years	C_BALF2 (Variant-Informed)	15069.4	15069.4	482024	83.61	-38.34	164.11	201.58	81413.1	4.3	0
China, Guangzhou (2010-2012)	China	CI5-XI	National / Local	CHN	0.761	18931	9.54061	60	Men and Women	Every 3 Years	C_BALF2 (Variant-Informed)	12047.3	12047.3	385356	88.49	-33.46	131.46	158.28	83053.3	4.39	0
China, Guangzhou (2010-2012)	China	CI5-XI	National / Local	CHN	0.761	18931	9.54061	60	Men and Women	Every 4 Years	C_BALF2 (Variant-Informed)	9191.82	9191.82	294018	93.95	-28	100.36	130.76	76746.5	4.05	0
China, Guangzhou (2010-2012)	China	CI5-XI	National / Local	CHN	0.761	18931	9.54061	60	Men and Women	Every 5 Years	C_BALF2 (Variant-Informed)	6309.59	6309.59	201824	99.66	-22.29	68.82	108.89	63198.7	3.34	0
China, Guangzhou (2010-2012)	China	CI5-XI	National / Local	CHN	0.761	18931	9.54061	60	Men and Women	Once Lifetime	C_BALF2 (Variant-Informed)	3279.88	3279.88	104913	108.68	-13.26	35.6	73.59	48375.5	2.56	0
China, Guangzhou (2010-2012)	China	CI5-XI	National / Local	CHN	0.761	18931	9.54061	60	Men and Women	Every 1 Years	C0 (Variant-Agnostic)	51202.5	51202.5	1.03133e+06	63.97	-57.98	376.17	349.39	107667	5.69	0
China, Guangzhou (2010-2012)	China	CI5-XI	National / Local	CHN	0.761	18931	9.54061	60	Men and Women	Every 2 Years	C0 (Variant-Agnostic)	25794.7	25794.7	519559	79.86	-42.09	189.83	230.15	82480.4	4.36	0
China, Guangzhou (2010-2012)	China	CI5-XI	National / Local	CHN	0.761	18931	9.54061	60	Men and Women	Every 3 Years	C0 (Variant-Agnostic)	20442.9	20442.9	411763	84.84	-37.1	150.73	183.95	81939.8	4.33	0
China, Guangzhou (2010-2012)	China	CI5-XI	National / Local	CHN	0.761	18931	9.54061	60	Men and Women	Every 4 Years	C0 (Variant-Agnostic)	15464.6	15464.6	311490	90.71	-31.24	114.09	153.45	74349.5	3.93	0
China, Guangzhou (2010-2012)	China	CI5-XI	National / Local	CHN	0.761	18931	9.54061	60	Men and Women	Every 5 Years	C0 (Variant-Agnostic)	10523.5	10523.5	211965	97.02	-24.93	77.57	128.11	60550.7	3.2	0
China, Guangzhou (2010-2012)	China	CI5-XI	National / Local	CHN	0.761	18931	9.54061	60	Men and Women	Once Lifetime	C0 (Variant-Agnostic)	5421.29	5421.29	109196	107.1	-14.85	39.79	86.47	46015.8	2.43	0
China, Guangzhou (2010-2012)	China	CI5-XI	National / Local	CHN	0.761	18931	9.54061	60	Men and Women	Every 1 Years	D_BALF2 (Variant-Informed)	0	7989.52	898923	70.93	-51.02	261.24	291.18	89717.9	4.74	0
China, Guangzhou (2010-2012)	China	CI5-XI	National / Local	CHN	0.761	18931	9.54061	60	Men and Women	Every 2 Years	D_BALF2 (Variant-Informed)	0	4187.45	471142	85.88	-36.07	137.43	184.98	74296.6	3.92	0
China, Guangzhou (2010-2012)	China	CI5-XI	National / Local	CHN	0.761	18931	9.54061	60	Men and Women	Every 3 Years	D_BALF2 (Variant-Informed)	0	3347.67	376656	90.65	-31.3	110.21	143.93	76569.9	4.04	0
China, Guangzhou (2010-2012)	China	CI5-XI	National / Local	CHN	0.761	18931	9.54061	60	Men and Women	Every 4 Years	D_BALF2 (Variant-Informed)	0	2554.2	287380	95.81	-26.14	84.24	118.59	71033.6	3.75	0
China, Guangzhou (2010-2012)	China	CI5-XI	National / Local	CHN	0.761	18931	9.54061	60	Men and Women	Every 5 Years	D_BALF2 (Variant-Informed)	0	1753.29	197268	101.17	-20.78	57.89	98.66	58676.1	3.1	0
China, Guangzhou (2010-2012)	China	CI5-XI	National / Local	CHN	0.761	18931	9.54061	60	Men and Women	Once Lifetime	D_BALF2 (Variant-Informed)	0	911.4	102545	109.61	-12.34	30.13	66.64	45220.7	2.39	0
China, Guangzhou (2010-2012)	China	CI5-XI	National / Local	CHN	0.761	18931	9.54061	60	Men and Women	Every 1 Years	D0 (Variant-Agnostic)	0	14219.9	994689	66.47	-55.48	287.19	328.12	87526	4.62	0
China, Guangzhou (2010-2012)	China	CI5-XI	National / Local	CHN	0.761	18931	9.54061	60	Men and Women	Every 2 Years	D0 (Variant-Agnostic)	0	7163.69	501102	82.11	-39.84	145.22	212.82	68234.1	3.6	0
China, Guangzhou (2010-2012)	China	CI5-XI	National / Local	CHN	0.761	18931	9.54061	60	Men and Women	Every 3 Years	D0 (Variant-Agnostic)	0	5677.39	397135	87.04	-34.91	115.45	168.23	68628.3	3.63	0
China, Guangzhou (2010-2012)	China	CI5-XI	National / Local	CHN	0.761	18931	9.54061	60	Men and Women	Every 4 Years	D0 (Variant-Agnostic)	0	4294.82	300424	92.66	-29.29	87.51	139.53	62719.1	3.31	0
China, Guangzhou (2010-2012)	China	CI5-XI	National / Local	CHN	0.761	18931	9.54061	60	Men and Women	Every 5 Years	D0 (Variant-Agnostic)	0	2922.58	204435	98.62	-23.33	59.63	116.23	51301.1	2.71	0
China, Guangzhou (2010-2012)	China	CI5-XI	National / Local	CHN	0.761	18931	9.54061	60	Men and Women	Once Lifetime	D0 (Variant-Agnostic)	0	1505.6	105317	108.07	-13.87	30.76	78.36	39256.7	2.07	0
China, Guangzhou (2010-2012)	China	CI5-XI	National / Local	CHN	0.761	18931	9.54061	60	Men and Women	Every 1 Years	E_BALF2 (Variant-Informed)	7989.52	2983.64	901907	68.19	-53.75	264.31	313.7	84255.4	4.45	0
China, Guangzhou (2010-2012)	China	CI5-XI	National / Local	CHN	0.761	18931	9.54061	60	Men and Women	Every 2 Years	E_BALF2 (Variant-Informed)	4187.45	1563.78	472706	83.61	-38.34	138.83	201.58	68873.2	3.64	0
China, Guangzhou (2010-2012)	China	CI5-XI	National / Local	CHN	0.761	18931	9.54061	60	Men and Women	Every 3 Years	E_BALF2 (Variant-Informed)	3347.67	1250.17	377906	88.49	-33.46	111.25	158.28	70285.1	3.71	0
China, Guangzhou (2010-2012)	China	CI5-XI	National / Local	CHN	0.761	18931	9.54061	60	Men and Women	Every 4 Years	E_BALF2 (Variant-Informed)	2554.2	953.85	288334	93.95	-28	84.93	130.76	64953.5	3.43	0
China, Guangzhou (2010-2012)	China	CI5-XI	National / Local	CHN	0.761	18931	9.54061	60	Men and Women	Every 5 Years	E_BALF2 (Variant-Informed)	1753.29	654.76	197923	99.66	-22.29	58.23	108.89	53476.5	2.82	0
China, Guangzhou (2010-2012)	China	CI5-XI	National / Local	CHN	0.761	18931	9.54061	60	Men and Women	Once Lifetime	E_BALF2 (Variant-Informed)	911.4	340.36	102885	108.68	-13.26	30.09	73.59	40896.3	2.16	0
China, Guangzhou (2010-2012)	China	CI5-XI	National / Local	CHN	0.761	18931	9.54061	60	Men and Women	Every 1 Years	E0 (Variant-Agnostic)	14228	5313.38	999690	63.97	-57.98	293.19	349.39	83915.2	4.43	0
China, Guangzhou (2010-2012)	China	CI5-XI	National / Local	CHN	0.761	18931	9.54061	60	Men and Women	Every 2 Years	E0 (Variant-Agnostic)	7167.77	2676.76	503622	79.86	-42.09	148.01	230.15	64312.6	3.4	0
China, Guangzhou (2010-2012)	China	CI5-XI	National / Local	CHN	0.761	18931	9.54061	60	Men and Women	Every 3 Years	E0 (Variant-Agnostic)	5680.63	2121.4	399132	84.84	-37.1	117.59	183.95	63923.7	3.38	0
China, Guangzhou (2010-2012)	China	CI5-XI	National / Local	CHN	0.761	18931	9.54061	60	Men and Women	Every 4 Years	E0 (Variant-Agnostic)	4297.27	1604.79	301935	90.71	-31.24	89.02	153.45	58011	3.06	0
China, Guangzhou (2010-2012)	China	CI5-XI	National / Local	CHN	0.761	18931	9.54061	60	Men and Women	Every 5 Years	E0 (Variant-Agnostic)	2924.25	1092.04	205463	97.02	-24.93	60.51	128.11	47231.9	2.49	0
China, Guangzhou (2010-2012)	China	CI5-XI	National / Local	CHN	0.761	18931	9.54061	60	Men and Women	Once Lifetime	E0 (Variant-Agnostic)	1506.45	562.58	105846	107.1	-14.85	31	86.47	35849.2	1.89	0
China, Guangzhou (2010-2012)	China	CI5-XI	National / Local	CHN	0.761	18931	9.54061	60	Men and Women	Every 1 Years	F_BALF2 (Variant-Informed)	7989.52	7989.52	906913	68.19	-53.75	269.78	313.7	85998.8	4.54	0
China, Guangzhou (2010-2012)	China	CI5-XI	National / Local	CHN	0.761	18931	9.54061	60	Men and Women	Every 2 Years	F_BALF2 (Variant-Informed)	4187.45	4187.45	475330	83.61	-38.34	141.7	201.58	70295.4	3.71	0
China, Guangzhou (2010-2012)	China	CI5-XI	National / Local	CHN	0.761	18931	9.54061	60	Men and Women	Every 3 Years	F_BALF2 (Variant-Informed)	3347.67	3347.67	380004	88.49	-33.46	113.54	158.28	71733.2	3.79	0
China, Guangzhou (2010-2012)	China	CI5-XI	National / Local	CHN	0.761	18931	9.54061	60	Men and Women	Every 4 Years	F_BALF2 (Variant-Informed)	2554.2	2554.2	289934	93.95	-28	86.68	130.76	66291	3.5	0
China, Guangzhou (2010-2012)	China	CI5-XI	National / Local	CHN	0.761	18931	9.54061	60	Men and Women	Every 5 Years	F_BALF2 (Variant-Informed)	1753.29	1753.29	199021	99.66	-22.29	59.43	108.89	54579.2	2.88	0
China, Guangzhou (2010-2012)	China	CI5-XI	National / Local	CHN	0.761	18931	9.54061	60	Men and Women	Once Lifetime	F_BALF2 (Variant-Informed)	911.4	911.4	103456	108.68	-13.26	30.72	73.59	41744.5	2.21	0
China, Guangzhou (2010-2012)	China	CI5-XI	National / Local	CHN	0.761	18931	9.54061	60	Men and Women	Every 1 Years	F0 (Variant-Agnostic)	14228	14228	1.0086e+06	63.97	-57.98	302.93	349.39	86702.7	4.58	0
China, Guangzhou (2010-2012)	China	CI5-XI	National / Local	CHN	0.761	18931	9.54061	60	Men and Women	Every 2 Years	F0 (Variant-Agnostic)	7167.77	7167.77	508113	79.86	-42.09	152.92	230.15	66444.8	3.51	0
China, Guangzhou (2010-2012)	China	CI5-XI	National / Local	CHN	0.761	18931	9.54061	60	Men and Women	Every 3 Years	F0 (Variant-Agnostic)	5680.63	5680.63	402691	84.84	-37.1	121.48	183.95	66038.1	3.49	0
China, Guangzhou (2010-2012)	China	CI5-XI	National / Local	CHN	0.761	18931	9.54061	60	Men and Women	Every 4 Years	F0 (Variant-Agnostic)	4297.27	4297.27	304627	90.71	-31.24	91.96	153.45	59928.5	3.17	0
China, Guangzhou (2010-2012)	China	CI5-XI	National / Local	CHN	0.761	18931	9.54061	60	Men and Women	Every 5 Years	F0 (Variant-Agnostic)	2924.25	2924.25	207295	97.02	-24.93	62.51	128.11	48795	2.58	0
China, Guangzhou (2010-2012)	China	CI5-XI	National / Local	CHN	0.761	18931	9.54061	60	Men and Women	Once Lifetime	F0 (Variant-Agnostic)	1506.45	1506.45	106790	107.1	-14.85	32.03	86.47	37042.4	1.96	0
China, Guangzhou (2010-2012)	China	CI5-XI	National / Local	CHN	0.761	18931	9.54061	60	Men and Women	Every 1 Years	G_BALF2 (Variant-Informed)	0	508.35	972707	71.57	-50.38	136.1	285.98	47589.6	2.51	0
China, Guangzhou (2010-2012)	China	CI5-XI	National / Local	CHN	0.761	18931	9.54061	60	Men and Women	Every 2 Years	G_BALF2 (Variant-Informed)	0	256.32	490455	86.4	-35.54	69.12	181.17	38150.4	2.02	0
China, Guangzhou (2010-2012)	China	CI5-XI	National / Local	CHN	0.761	18931	9.54061	60	Men and Women	Every 3 Years	G_BALF2 (Variant-Informed)	0	203.17	388766	91.14	-30.8	55.12	140.66	39184.2	2.07	0
China, Guangzhou (2010-2012)	China	CI5-XI	National / Local	CHN	0.761	18931	9.54061	60	Men and Women	Every 4 Years	G_BALF2 (Variant-Informed)	0	153.72	294144	96.24	-25.71	41.86	115.81	36141.5	1.91	0
China, Guangzhou (2010-2012)	China	CI5-XI	National / Local	CHN	0.761	18931	9.54061	60	Men and Women	Every 5 Years	G_BALF2 (Variant-Informed)	0	104.62	200196	101.51	-20.43	28.56	96.33	29643.6	1.57	0
China, Guangzhou (2010-2012)	China	CI5-XI	National / Local	CHN	0.761	18931	9.54061	60	Men and Women	Once Lifetime	G_BALF2 (Variant-Informed)	0	53.91	103151	109.82	-12.13	14.75	65.05	22680.6	1.2	0
China, Guangzhou (2010-2012)	China	CI5-XI	National / Local	CHN	0.761	18931	9.54061	60	Men and Women	Every 1 Years	G0 (Variant-Agnostic)	0	841.56	974563	67.73	-54.22	136.55	317.54	43002.3	2.27	0
China, Guangzhou (2010-2012)	China	CI5-XI	National / Local	CHN	0.761	18931	9.54061	60	Men and Women	Every 2 Years	G0 (Variant-Agnostic)	0	423.96	490963	83.22	-38.73	69.31	204.45	33901	1.79	0
China, Guangzhou (2010-2012)	China	CI5-XI	National / Local	CHN	0.761	18931	9.54061	60	Men and Women	Every 3 Years	G0 (Variant-Agnostic)	0	336	389100	88.11	-33.83	55.28	160.81	34379.5	1.82	0
China, Guangzhou (2010-2012)	China	CI5-XI	National / Local	CHN	0.761	18931	9.54061	60	Men and Women	Every 4 Years	G0 (Variant-Agnostic)	0	254.17	294346	93.62	-28.32	41.99	132.9	31593.4	1.67	0
China, Guangzhou (2010-2012)	China	CI5-XI	National / Local	CHN	0.761	18931	9.54061	60	Men and Women	Every 5 Years	G0 (Variant-Agnostic)	0	172.96	200299	99.39	-22.55	28.65	110.68	25881.4	1.37	0
China, Guangzhou (2010-2012)	China	CI5-XI	National / Local	CHN	0.761	18931	9.54061	60	Men and Women	Once Lifetime	G0 (Variant-Agnostic)	0	89.1	103186	108.53	-13.42	14.8	74.78	19791.6	1.05	0
China, Guangzhou (2010-2012)	China	CI5-XI	National / Local	CHN	0.761	18931	9.54061	60	Men and Women	Every 1 Years	No Screening	0	0	0	121.95	-	-	-	-	-	0
China, Guangzhou (2010-2012)	China	CI5-XI	National / Local	CHN	0.761	18931	9.54061	60	Men and Women	Every 2 Years	No Screening	0	0	0	121.95	-	-	-	-	-	0
China, Guangzhou (2010-2012)	China	CI5-XI	National / Local	CHN	0.761	18931	9.54061	60	Men and Women	Every 3 Years	No Screening	0	0	0	121.95	-	-	-	-	-	0
China, Guangzhou (2010-2012)	China	CI5-XI	National / Local	CHN	0.761	18931	9.54061	60	Men and Women	Every 4 Years	No Screening	0	0	0	121.95	-	-	-	-	-	0
China, Guangzhou (2010-2012)	China	CI5-XI	National / Local	CHN	0.761	18931	9.54061	60	Men and Women	Every 5 Years	No Screening	0	0	0	121.95	-	-	-	-	-	0
China, Guangzhou (2010-2012)	China	CI5-XI	National / Local	CHN	0.761	18931	9.54061	60	Men and Women	Once Lifetime	No Screening	0	0	0	121.95	-	-	-	-	-	0
China, Guangzhou (2010-2012)	China	CI5-XI	National / Local	CHN	0.761	18931	9.54061	40	Men Only	Every 1 Years	A_BALF2 (Variant-Informed)	0	74959.9	2.32278e+06	162.22	-262.41	727.5	1902.33	38242.6	2.02	0
China, Guangzhou (2010-2012)	China	CI5-XI	National / Local	CHN	0.761	18931	9.54061	40	Men Only	Every 2 Years	A_BALF2 (Variant-Informed)	0	40945.7	1.26878e+06	239.77	-184.86	398.63	1249.16	31911.9	1.69	0
China, Guangzhou (2010-2012)	China	CI5-XI	National / Local	CHN	0.761	18931	9.54061	40	Men Only	Every 3 Years	A_BALF2 (Variant-Informed)	0	28392.9	879807	283.1	-141.53	277.3	914.78	30313.1	1.6	0
China, Guangzhou (2010-2012)	China	CI5-XI	National / Local	CHN	0.761	18931	9.54061	40	Men Only	Every 4 Years	A_BALF2 (Variant-Informed)	0	22897.2	709514	305.7	-118.94	224.19	730.03	30709.5	1.62	0
China, Guangzhou (2010-2012)	China	CI5-XI	National / Local	CHN	0.761	18931	9.54061	40	Men Only	Every 5 Years	A_BALF2 (Variant-Informed)	0	17718	549027	326.45	-98.19	173.67	608.54	28539.5	1.51	0
China, Guangzhou (2010-2012)	China	CI5-XI	National / Local	CHN	0.761	18931	9.54061	40	Men Only	Once Lifetime	A_BALF2 (Variant-Informed)	0	3314.17	102696	405.24	-19.39	32.53	204.07	15942.6	0.84	0
China, Guangzhou (2010-2012)	China	CI5-XI	National / Local	CHN	0.761	18931	9.54061	40	Men Only	Every 1 Years	A0 (Variant-Agnostic)	0	150978	2.87294e+06	141.78	-282.85	928.86	2094.28	44352.2	2.34	0
China, Guangzhou (2010-2012)	China	CI5-XI	National / Local	CHN	0.761	18931	9.54061	40	Men Only	Every 2 Years	A0 (Variant-Agnostic)	0	75862.7	1.44358e+06	222.5	-202.13	467.87	1395.3	33531.6	1.77	0
China, Guangzhou (2010-2012)	China	CI5-XI	National / Local	CHN	0.761	18931	9.54061	40	Men Only	Every 3 Years	A0 (Variant-Agnostic)	0	50811.5	966885	268.43	-156.2	314.3	1032.6	30437.6	1.61	0
China, Guangzhou (2010-2012)	China	CI5-XI	National / Local	CHN	0.761	18931	9.54061	40	Men Only	Every 4 Years	A0 (Variant-Agnostic)	0	40349.3	767801	292.57	-132.07	250.21	830.16	30139.5	1.59	0
China, Guangzhou (2010-2012)	China	CI5-XI	National / Local	CHN	0.761	18931	9.54061	40	Men Only	Every 5 Years	A0 (Variant-Agnostic)	0	30749.6	585130	315.28	-109.35	190.9	694.65	27481.9	1.45	0
China, Guangzhou (2010-2012)	China	CI5-XI	National / Local	CHN	0.761	18931	9.54061	40	Men Only	Once Lifetime	A0 (Variant-Agnostic)	0	5512.38	104894	402.97	-21.67	34.28	233.18	14700.4	0.78	0
China, Guangzhou (2010-2012)	China	CI5-XI	National / Local	CHN	0.761	18931	9.54061	40	Men Only	Every 1 Years	B_BALF2 (Variant-Informed)	74959.9	27993.3	2.35077e+06	149.53	-275.1	760.16	2021.22	37609	1.99	0
China, Guangzhou (2010-2012)	China	CI5-XI	National / Local	CHN	0.761	18931	9.54061	40	Men Only	Every 2 Years	B_BALF2 (Variant-Informed)	40945.7	15290.9	1.28407e+06	229.2	-195.44	415.96	1338.81	31069.7	1.64	0
China, Guangzhou (2010-2012)	China	CI5-XI	National / Local	CHN	0.761	18931	9.54061	40	Men Only	Every 3 Years	B_BALF2 (Variant-Informed)	28392.9	10603.1	890410	274.18	-150.45	289	986.65	29290.9	1.55	0
China, Guangzhou (2010-2012)	China	CI5-XI	National / Local	CHN	0.761	18931	9.54061	40	Men Only	Every 4 Years	B_BALF2 (Variant-Informed)	22897.2	8550.83	718065	297.76	-126.88	233.43	790.85	29516.4	1.56	0
China, Guangzhou (2010-2012)	China	CI5-XI	National / Local	CHN	0.761	18931	9.54061	40	Men Only	Every 5 Years	B_BALF2 (Variant-Informed)	17718	6616.69	555644	319.7	-104.93	180.57	660.72	27329.8	1.44	0
China, Guangzhou (2010-2012)	China	CI5-XI	National / Local	CHN	0.761	18931	9.54061	40	Men Only	Once Lifetime	B_BALF2 (Variant-Informed)	3314.17	1237.66	103934	403.84	-20.79	32.89	221.99	14817.6	0.78	0
China, Guangzhou (2010-2012)	China	CI5-XI	National / Local	CHN	0.761	18931	9.54061	40	Men Only	Every 1 Years	B0 (Variant-Agnostic)	150036	56030.1	2.92803e+06	131.01	-293.62	996.22	2198.37	45316.1	2.39	0
China, Guangzhou (2010-2012)	China	CI5-XI	National / Local	CHN	0.761	18931	9.54061	40	Men Only	Every 2 Years	B0 (Variant-Agnostic)	75389.3	28153.7	1.47126e+06	212.6	-212.03	501.12	1481.53	33824.7	1.79	0
China, Guangzhou (2010-2012)	China	CI5-XI	National / Local	CHN	0.761	18931	9.54061	40	Men Only	Every 3 Years	B0 (Variant-Agnostic)	50494.4	18856.8	985424	259.69	-164.94	336.21	1105.68	30407.8	1.61	0
China, Guangzhou (2010-2012)	China	CI5-XI	National / Local	CHN	0.761	18931	9.54061	40	Men Only	Every 4 Years	B0 (Variant-Agnostic)	40097.4	14974.1	782523	284.61	-140.03	267.39	894.04	29907.5	1.58	0
China, Guangzhou (2010-2012)	China	CI5-XI	National / Local	CHN	0.761	18931	9.54061	40	Men Only	Every 5 Years	B0 (Variant-Agnostic)	30557.7	11411.6	596350	308.43	-116.2	203.73	750.59	27141.9	1.43	0
China, Guangzhou (2010-2012)	China	CI5-XI	National / Local	CHN	0.761	18931	9.54061	40	Men Only	Once Lifetime	B0 (Variant-Agnostic)	5477.97	2045.72	106906	401.57	-23.06	35.63	252.14	14132.6	0.75	0
China, Guangzhou (2010-2012)	China	CI5-XI	National / Local	CHN	0.761	18931	9.54061	40	Men Only	Every 1 Years	C_BALF2 (Variant-Informed)	74959.9	74959.9	2.39774e+06	149.53	-275.1	811.48	2021.22	40148.2	2.12	0
China, Guangzhou (2010-2012)	China	CI5-XI	National / Local	CHN	0.761	18931	9.54061	40	Men Only	Every 2 Years	C_BALF2 (Variant-Informed)	40945.7	40945.7	1.30973e+06	229.2	-195.44	444	1338.81	33164.1	1.75	0
China, Guangzhou (2010-2012)	China	CI5-XI	National / Local	CHN	0.761	18931	9.54061	40	Men Only	Every 3 Years	C_BALF2 (Variant-Informed)	28392.9	28392.9	908200	274.18	-150.45	308.45	986.65	31261.8	1.65	0
China, Guangzhou (2010-2012)	China	CI5-XI	National / Local	CHN	0.761	18931	9.54061	40	Men Only	Every 4 Years	C_BALF2 (Variant-Informed)	22897.2	22897.2	732411	297.76	-126.88	249.12	790.85	31499.6	1.66	0
China, Guangzhou (2010-2012)	China	CI5-XI	National / Local	CHN	0.761	18931	9.54061	40	Men Only	Every 5 Years	C_BALF2 (Variant-Informed)	17718	17718	566745	319.7	-104.93	192.71	660.72	29166.8	1.54	0
China, Guangzhou (2010-2012)	China	CI5-XI	National / Local	CHN	0.761	18931	9.54061	40	Men Only	Once Lifetime	C_BALF2 (Variant-Informed)	3314.17	3314.17	106010	403.84	-20.79	35.16	221.99	15840.4	0.84	0
China, Guangzhou (2010-2012)	China	CI5-XI	National / Local	CHN	0.761	18931	9.54061	40	Men Only	Every 1 Years	C0 (Variant-Agnostic)	150036	150036	3.02204e+06	131.01	-293.62	1098.94	2198.37	49988.6	2.64	0
China, Guangzhou (2010-2012)	China	CI5-XI	National / Local	CHN	0.761	18931	9.54061	40	Men Only	Every 2 Years	C0 (Variant-Agnostic)	75389.3	75389.3	1.5185e+06	212.6	-212.03	552.75	1481.53	37309.3	1.97	0
China, Guangzhou (2010-2012)	China	CI5-XI	National / Local	CHN	0.761	18931	9.54061	40	Men Only	Every 3 Years	C0 (Variant-Agnostic)	50494.4	50494.4	1.01706e+06	259.69	-164.94	370.79	1105.68	33535.5	1.77	0
China, Guangzhou (2010-2012)	China	CI5-XI	National / Local	CHN	0.761	18931	9.54061	40	Men Only	Every 4 Years	C0 (Variant-Agnostic)	40097.4	40097.4	807646	284.61	-140.03	294.85	894.04	32979.5	1.74	0
China, Guangzhou (2010-2012)	China	CI5-XI	National / Local	CHN	0.761	18931	9.54061	40	Men Only	Every 5 Years	C0 (Variant-Agnostic)	30557.7	30557.7	615496	308.43	-116.2	224.66	750.59	29930.7	1.58	0
China, Guangzhou (2010-2012)	China	CI5-XI	National / Local	CHN	0.761	18931	9.54061	40	Men Only	Once Lifetime	C0 (Variant-Agnostic)	5477.97	5477.97	110338	401.57	-23.06	39.39	252.14	15620.9	0.83	0
China, Guangzhou (2010-2012)	China	CI5-XI	National / Local	CHN	0.761	18931	9.54061	40	Men Only	Every 1 Years	D_BALF2 (Variant-Informed)	0	20829.7	2.34361e+06	162.22	-262.41	677.93	1902.33	35637	1.88	0
China, Guangzhou (2010-2012)	China	CI5-XI	National / Local	CHN	0.761	18931	9.54061	40	Men Only	Every 2 Years	D_BALF2 (Variant-Informed)	0	11377.9	1.28016e+06	239.77	-184.86	371.55	1249.16	29743.9	1.57	0
China, Guangzhou (2010-2012)	China	CI5-XI	National / Local	CHN	0.761	18931	9.54061	40	Men Only	Every 3 Years	D_BALF2 (Variant-Informed)	0	7889.74	887697	283.1	-141.53	258.52	914.78	28259.9	1.49	0
China, Guangzhou (2010-2012)	China	CI5-XI	National / Local	CHN	0.761	18931	9.54061	40	Men Only	Every 4 Years	D_BALF2 (Variant-Informed)	0	6362.63	715877	305.7	-118.94	209.04	730.03	28634.5	1.51	0
China, Guangzhou (2010-2012)	China	CI5-XI	National / Local	CHN	0.761	18931	9.54061	40	Men Only	Every 5 Years	D_BALF2 (Variant-Informed)	0	4923.45	553951	326.45	-98.19	161.95	608.54	26613.1	1.41	0
China, Guangzhou (2010-2012)	China	CI5-XI	National / Local	CHN	0.761	18931	9.54061	40	Men Only	Once Lifetime	D_BALF2 (Variant-Informed)	0	920.94	103617	405.24	-19.39	30.34	204.07	14868	0.79	0
China, Guangzhou (2010-2012)	China	CI5-XI	National / Local	CHN	0.761	18931	9.54061	40	Men Only	Every 1 Years	D0 (Variant-Agnostic)	0	41667.9	2.91468e+06	141.78	-282.85	838.13	2094.28	40020.1	2.11	0
China, Guangzhou (2010-2012)	China	CI5-XI	National / Local	CHN	0.761	18931	9.54061	40	Men Only	Every 2 Years	D0 (Variant-Agnostic)	0	20937.1	1.46455e+06	222.5	-202.13	422.27	1395.3	30263.7	1.6	0
China, Guangzhou (2010-2012)	China	CI5-XI	National / Local	CHN	0.761	18931	9.54061	40	Men Only	Every 3 Years	D0 (Variant-Agnostic)	0	14023.3	980931	268.43	-156.2	283.75	1032.6	27479.5	1.45	0
China, Guangzhou (2010-2012)	China	CI5-XI	National / Local	CHN	0.761	18931	9.54061	40	Men Only	Every 4 Years	D0 (Variant-Agnostic)	0	11135.8	778955	292.57	-132.07	225.95	830.16	27217.4	1.44	0
China, Guangzhou (2010-2012)	China	CI5-XI	National / Local	CHN	0.761	18931	9.54061	40	Men Only	Every 5 Years	D0 (Variant-Agnostic)	0	8486.47	593631	315.28	-109.35	172.41	694.65	24820.3	1.31	0
China, Guangzhou (2010-2012)	China	CI5-XI	National / Local	CHN	0.761	18931	9.54061	40	Men Only	Once Lifetime	D0 (Variant-Agnostic)	0	1521.34	106418	402.97	-21.67	30.96	233.18	13278.9	0.7	0
China, Guangzhou (2010-2012)	China	CI5-XI	National / Local	CHN	0.761	18931	9.54061	40	Men Only	Every 1 Years	E_BALF2 (Variant-Informed)	20829.7	7778.72	2.35139e+06	149.53	-275.1	685.74	2021.22	33927	1.79	0
China, Guangzhou (2010-2012)	China	CI5-XI	National / Local	CHN	0.761	18931	9.54061	40	Men Only	Every 2 Years	E_BALF2 (Variant-Informed)	11377.9	4249.01	1.28441e+06	229.2	-195.44	375.3	1338.81	28032.6	1.48	0
China, Guangzhou (2010-2012)	China	CI5-XI	National / Local	CHN	0.761	18931	9.54061	40	Men Only	Every 3 Years	E_BALF2 (Variant-Informed)	7889.74	2946.38	890643	274.18	-150.45	260.8	986.65	26432.7	1.4	0
China, Guangzhou (2010-2012)	China	CI5-XI	National / Local	CHN	0.761	18931	9.54061	40	Men Only	Every 4 Years	E_BALF2 (Variant-Informed)	6362.63	2376.08	718253	297.76	-126.88	210.69	790.85	26640.5	1.41	0
China, Guangzhou (2010-2012)	China	CI5-XI	National / Local	CHN	0.761	18931	9.54061	40	Men Only	Every 5 Years	E_BALF2 (Variant-Informed)	4923.45	1838.63	555789	319.7	-104.93	162.97	660.72	24666	1.3	0
China, Guangzhou (2010-2012)	China	CI5-XI	National / Local	CHN	0.761	18931	9.54061	40	Men Only	Once Lifetime	E_BALF2 (Variant-Informed)	920.94	343.92	103961	403.84	-20.79	29.6	221.99	13334.4	0.7	0
China, Guangzhou (2010-2012)	China	CI5-XI	National / Local	CHN	0.761	18931	9.54061	40	Men Only	Every 1 Years	E0 (Variant-Agnostic)	41691.7	15569.5	2.92934e+06	131.01	-293.62	855.72	2198.37	38925.3	2.06	0
China, Guangzhou (2010-2012)	China	CI5-XI	National / Local	CHN	0.761	18931	9.54061	40	Men Only	Every 2 Years	E0 (Variant-Agnostic)	20949	7823.28	1.47192e+06	212.6	-212.03	430.51	1481.53	29058.7	1.53	0
China, Guangzhou (2010-2012)	China	CI5-XI	National / Local	CHN	0.761	18931	9.54061	40	Men Only	Every 3 Years	E0 (Variant-Agnostic)	14031.3	5239.89	985864	259.69	-164.94	288.91	1105.68	26129.8	1.38	0
China, Guangzhou (2010-2012)	China	CI5-XI	National / Local	CHN	0.761	18931	9.54061	40	Men Only	Every 4 Years	E0 (Variant-Agnostic)	11142.2	4160.98	782872	284.61	-140.03	229.82	894.04	25705.8	1.36	0
China, Guangzhou (2010-2012)	China	CI5-XI	National / Local	CHN	0.761	18931	9.54061	40	Men Only	Every 5 Years	E0 (Variant-Agnostic)	8491.31	3171.03	596616	308.43	-116.2	175.1	750.59	23327.6	1.23	0
China, Guangzhou (2010-2012)	China	CI5-XI	National / Local	CHN	0.761	18931	9.54061	40	Men Only	Once Lifetime	E0 (Variant-Agnostic)	1522.21	568.46	106953	401.57	-23.06	30.5	252.14	12096.9	0.64	0
China, Guangzhou (2010-2012)	China	CI5-XI	National / Local	CHN	0.761	18931	9.54061	40	Men Only	Every 1 Years	F_BALF2 (Variant-Informed)	20829.7	20829.7	2.36444e+06	149.53	-275.1	700	2021.22	34632.6	1.83	0
China, Guangzhou (2010-2012)	China	CI5-XI	National / Local	CHN	0.761	18931	9.54061	40	Men Only	Every 2 Years	F_BALF2 (Variant-Informed)	11377.9	11377.9	1.29154e+06	229.2	-195.44	383.09	1338.81	28614.6	1.51	0
China, Guangzhou (2010-2012)	China	CI5-XI	National / Local	CHN	0.761	18931	9.54061	40	Men Only	Every 3 Years	F_BALF2 (Variant-Informed)	7889.74	7889.74	895587	274.18	-150.45	266.2	986.65	26980.4	1.43	0
China, Guangzhou (2010-2012)	China	CI5-XI	National / Local	CHN	0.761	18931	9.54061	40	Men Only	Every 4 Years	F_BALF2 (Variant-Informed)	6362.63	6362.63	722240	297.76	-126.88	215.05	790.85	27191.6	1.44	0
China, Guangzhou (2010-2012)	China	CI5-XI	National / Local	CHN	0.761	18931	9.54061	40	Men Only	Every 5 Years	F_BALF2 (Variant-Informed)	4923.45	4923.45	558874	319.7	-104.93	166.35	660.72	25176.4	1.33	0
China, Guangzhou (2010-2012)	China	CI5-XI	National / Local	CHN	0.761	18931	9.54061	40	Men Only	Once Lifetime	F_BALF2 (Variant-Informed)	920.94	920.94	104538	403.84	-20.79	30.23	221.99	13618.6	0.72	0
China, Guangzhou (2010-2012)	China	CI5-XI	National / Local	CHN	0.761	18931	9.54061	40	Men Only	Every 1 Years	F0 (Variant-Agnostic)	41691.7	41691.7	2.95546e+06	131.01	-293.62	884.27	2198.37	40223.7	2.12	0
China, Guangzhou (2010-2012)	China	CI5-XI	National / Local	CHN	0.761	18931	9.54061	40	Men Only	Every 2 Years	F0 (Variant-Agnostic)	20949	20949	1.48504e+06	212.6	-212.03	444.86	1481.53	30027	1.59	0
China, Guangzhou (2010-2012)	China	CI5-XI	National / Local	CHN	0.761	18931	9.54061	40	Men Only	Every 3 Years	F0 (Variant-Agnostic)	14031.3	14031.3	994655	259.69	-164.94	298.52	1105.68	26998.9	1.43	0
China, Guangzhou (2010-2012)	China	CI5-XI	National / Local	CHN	0.761	18931	9.54061	40	Men Only	Every 4 Years	F0 (Variant-Agnostic)	11142.2	11142.2	789853	284.61	-140.03	237.45	894.04	26559.5	1.4	0
China, Guangzhou (2010-2012)	China	CI5-XI	National / Local	CHN	0.761	18931	9.54061	40	Men Only	Every 5 Years	F0 (Variant-Agnostic)	8491.31	8491.31	601936	308.43	-116.2	180.91	750.59	24102.5	1.27	0
China, Guangzhou (2010-2012)	China	CI5-XI	National / Local	CHN	0.761	18931	9.54061	40	Men Only	Once Lifetime	F0 (Variant-Agnostic)	1522.21	1522.21	107907	401.57	-23.06	31.54	252.14	12510.5	0.66	0
China, Guangzhou (2010-2012)	China	CI5-XI	National / Local	CHN	0.761	18931	9.54061	40	Men Only	Every 1 Years	G_BALF2 (Variant-Informed)	0	1484.59	2.84073e+06	165.04	-259.59	394.3	1876.6	21011.5	1.11	0
China, Guangzhou (2010-2012)	China	CI5-XI	National / Local	CHN	0.761	18931	9.54061	40	Men Only	Every 2 Years	G_BALF2 (Variant-Informed)	0	747.86	1.43102e+06	242.04	-182.59	199.68	1230.73	16224.2	0.86	0
China, Guangzhou (2010-2012)	China	CI5-XI	National / Local	CHN	0.761	18931	9.54061	40	Men Only	Every 3 Years	G_BALF2 (Variant-Informed)	0	501.33	959283	284.99	-139.64	134.68	900.42	14957.2	0.79	0
China, Guangzhou (2010-2012)	China	CI5-XI	National / Local	CHN	0.761	18931	9.54061	40	Men Only	Every 4 Years	G_BALF2 (Variant-Informed)	0	398.24	762030	307.36	-117.27	107.53	718.16	14973.4	0.79	0
China, Guangzhou (2010-2012)	China	CI5-XI	National / Local	CHN	0.761	18931	9.54061	40	Men Only	Every 5 Years	G_BALF2 (Variant-Informed)	0	303.6	580925	327.87	-96.76	82.17	598.34	13732.9	0.73	0
China, Guangzhou (2010-2012)	China	CI5-XI	National / Local	CHN	0.761	18931	9.54061	40	Men Only	Once Lifetime	G_BALF2 (Variant-Informed)	0	54.47	104229	405.5	-19.13	14.79	200.97	7361.2	0.39	0
China, Guangzhou (2010-2012)	China	CI5-XI	National / Local	CHN	0.761	18931	9.54061	40	Men Only	Every 1 Years	G0 (Variant-Agnostic)	0	2465.97	2.85571e+06	147.39	-277.24	396.72	2041.37	19434.2	1.03	0
China, Guangzhou (2010-2012)	China	CI5-XI	National / Local	CHN	0.761	18931	9.54061	40	Men Only	Every 2 Years	G0 (Variant-Agnostic)	0	1239.09	1.43492e+06	227.38	-197.25	200.41	1354.18	14799.7	0.78	0
China, Guangzhou (2010-2012)	China	CI5-XI	National / Local	CHN	0.761	18931	9.54061	40	Men Only	Every 3 Years	G0 (Variant-Agnostic)	0	829.92	961084	272.63	-152	135.12	999.06	13524.5	0.71	0
China, Guangzhou (2010-2012)	China	CI5-XI	National / Local	CHN	0.761	18931	9.54061	40	Men Only	Every 4 Years	G0 (Variant-Agnostic)	0	659.04	763194	296.37	-128.27	107.89	801.41	13462.6	0.71	0
China, Guangzhou (2010-2012)	China	CI5-XI	National / Local	CHN	0.761	18931	9.54061	40	Men Only	Every 5 Years	G0 (Variant-Agnostic)	0	502.24	581620	318.53	-106.11	82.43	669.77	12307.5	0.65	0
China, Guangzhou (2010-2012)	China	CI5-XI	National / Local	CHN	0.761	18931	9.54061	40	Men Only	Once Lifetime	G0 (Variant-Agnostic)	0	90.04	104265	403.6	-21.03	14.83	225.06	6589.72	0.35	0
China, Guangzhou (2010-2012)	China	CI5-XI	National / Local	CHN	0.761	18931	9.54061	40	Men Only	Every 1 Years	No Screening	0	0	0	424.63	-	-	-	-	-	0
China, Guangzhou (2010-2012)	China	CI5-XI	National / Local	CHN	0.761	18931	9.54061	40	Men Only	Every 2 Years	No Screening	0	0	0	424.63	-	-	-	-	-	0
China, Guangzhou (2010-2012)	China	CI5-XI	National / Local	CHN	0.761	18931	9.54061	40	Men Only	Every 3 Years	No Screening	0	0	0	424.63	-	-	-	-	-	0
China, Guangzhou (2010-2012)	China	CI5-XI	National / Local	CHN	0.761	18931	9.54061	40	Men Only	Every 4 Years	No Screening	0	0	0	424.63	-	-	-	-	-	0
China, Guangzhou (2010-2012)	China	CI5-XI	National / Local	CHN	0.761	18931	9.54061	40	Men Only	Every 5 Years	No Screening	0	0	0	424.63	-	-	-	-	-	0
China, Guangzhou (2010-2012)	China	CI5-XI	National / Local	CHN	0.761	18931	9.54061	40	Men Only	Once Lifetime	No Screening	0	0	0	424.63	-	-	-	-	-	0
China, Guangzhou (2010-2012)	China	CI5-XI	National / Local	CHN	0.761	18931	9.54061	45	Men Only	Every 1 Years	A_BALF2 (Variant-Informed)	0	63852.5	1.97859e+06	150.22	-219.13	619.99	1535.08	40388.2	2.13	0
China, Guangzhou (2010-2012)	China	CI5-XI	National / Local	CHN	0.761	18931	9.54061	45	Men Only	Every 2 Years	A_BALF2 (Variant-Informed)	0	35642.2	1.10444e+06	212.39	-156.96	347.42	999.78	34749.8	1.84	0
China, Guangzhou (2010-2012)	China	CI5-XI	National / Local	CHN	0.761	18931	9.54061	45	Men Only	Every 3 Years	A_BALF2 (Variant-Informed)	0	25357.5	785752	246.79	-122.55	248.09	731.79	33902.6	1.79	0
China, Guangzhou (2010-2012)	China	CI5-XI	National / Local	CHN	0.761	18931	9.54061	45	Men Only	Every 4 Years	A_BALF2 (Variant-Informed)	0	19994.7	619573	267.69	-101.65	196.13	582.18	33689.9	1.78	0
China, Guangzhou (2010-2012)	China	CI5-XI	National / Local	CHN	0.761	18931	9.54061	45	Men Only	Every 5 Years	A_BALF2 (Variant-Informed)	0	14883	461180	286.58	-82.77	146.13	488.95	29887	1.58	0
China, Guangzhou (2010-2012)	China	CI5-XI	National / Local	CHN	0.761	18931	9.54061	45	Men Only	Once Lifetime	A_BALF2 (Variant-Informed)	0	3309.78	102560	349.27	-20.07	32.54	184.44	17640.7	0.93	0
China, Guangzhou (2010-2012)	China	CI5-XI	National / Local	CHN	0.761	18931	9.54061	45	Men Only	Every 1 Years	A0 (Variant-Agnostic)	0	125460	2.38736e+06	132.9	-236.45	772.04	1695.21	45542.2	2.41	0
China, Guangzhou (2010-2012)	China	CI5-XI	National / Local	CHN	0.761	18931	9.54061	45	Men Only	Every 2 Years	A0 (Variant-Agnostic)	0	65130.7	1.23936e+06	197.44	-171.9	402.09	1121.78	35844.1	1.89	0
China, Guangzhou (2010-2012)	China	CI5-XI	National / Local	CHN	0.761	18931	9.54061	45	Men Only	Every 3 Years	A0 (Variant-Agnostic)	0	45018	856642	233.81	-135.54	278.92	830.74	33574.8	1.77	0
China, Guangzhou (2010-2012)	China	CI5-XI	National / Local	CHN	0.761	18931	9.54061	45	Men Only	Every 4 Years	A0 (Variant-Agnostic)	0	34953.1	665117	256.23	-113.12	217.13	666.06	32598.8	1.72	0
China, Guangzhou (2010-2012)	China	CI5-XI	National / Local	CHN	0.761	18931	9.54061	45	Men Only	Every 5 Years	A0 (Variant-Agnostic)	0	25620.1	487521	277.03	-92.31	159.32	561.02	28397.9	1.5	0
China, Guangzhou (2010-2012)	China	CI5-XI	National / Local	CHN	0.761	18931	9.54061	45	Men Only	Once Lifetime	A0 (Variant-Agnostic)	0	5505.07	104755	346.9	-22.44	34.28	211.59	16201.5	0.86	0
China, Guangzhou (2010-2012)	China	CI5-XI	National / Local	CHN	0.761	18931	9.54061	45	Men Only	Every 1 Years	B_BALF2 (Variant-Informed)	63852.5	23845.3	2.00244e+06	139.47	-229.87	647.68	1634.12	39634.7	2.09	0
China, Guangzhou (2010-2012)	China	CI5-XI	National / Local	CHN	0.761	18931	9.54061	45	Men Only	Every 2 Years	B_BALF2 (Variant-Informed)	35642.2	13310.4	1.11775e+06	203.26	-166.09	362.42	1074.35	33733.7	1.78	0
China, Guangzhou (2010-2012)	China	CI5-XI	National / Local	CHN	0.761	18931	9.54061	45	Men Only	Every 3 Years	B_BALF2 (Variant-Informed)	25357.5	9469.62	795221	238.92	-130.43	258.49	791.87	32642.8	1.72	0
China, Guangzhou (2010-2012)	China	CI5-XI	National / Local	CHN	0.761	18931	9.54061	45	Men Only	Every 4 Years	B_BALF2 (Variant-Informed)	19994.7	7466.88	627040	260.76	-108.58	204.13	632.89	32252.9	1.7	0
China, Guangzhou (2010-2012)	China	CI5-XI	National / Local	CHN	0.761	18931	9.54061	45	Men Only	Every 5 Years	B_BALF2 (Variant-Informed)	14883	5557.99	466738	280.84	-88.51	151.81	532.32	28518.4	1.51	0
China, Guangzhou (2010-2012)	China	CI5-XI	National / Local	CHN	0.761	18931	9.54061	45	Men Only	Once Lifetime	B_BALF2 (Variant-Informed)	3309.78	1236.02	103796	347.82	-21.53	32.96	201.09	16389.8	0.87	0
China, Guangzhou (2010-2012)	China	CI5-XI	National / Local	CHN	0.761	18931	9.54061	45	Men Only	Every 1 Years	B0 (Variant-Agnostic)	124677	46559.8	2.43313e+06	123.72	-245.62	827.84	1782.54	46441.8	2.45	0
China, Guangzhou (2010-2012)	China	CI5-XI	National / Local	CHN	0.761	18931	9.54061	45	Men Only	Every 2 Years	B0 (Variant-Agnostic)	64724.2	24170.8	1.26313e+06	188.86	-180.49	430.54	1194.21	36051.9	1.9	0
China, Guangzhou (2010-2012)	China	CI5-XI	National / Local	CHN	0.761	18931	9.54061	45	Men Only	Every 3 Years	B0 (Variant-Agnostic)	44737.1	16706.8	873068	226.07	-143.28	298.27	892.52	33418.4	1.77	0
China, Guangzhou (2010-2012)	China	CI5-XI	National / Local	CHN	0.761	18931	9.54061	45	Men Only	Every 4 Years	B0 (Variant-Agnostic)	34734.9	12971.6	677871	249.29	-120.06	231.92	719.91	32214.8	1.7	0
China, Guangzhou (2010-2012)	China	CI5-XI	National / Local	CHN	0.761	18931	9.54061	45	Men Only	Every 5 Years	B0 (Variant-Agnostic)	25460.2	9507.96	496869	271.17	-98.18	169.87	608.15	27932.1	1.48	0
China, Guangzhou (2010-2012)	China	CI5-XI	National / Local	CHN	0.761	18931	9.54061	45	Men Only	Once Lifetime	B0 (Variant-Agnostic)	5470.72	2043.01	106764	345.44	-23.9	35.7	229.44	15558.5	0.82	0
China, Guangzhou (2010-2012)	China	CI5-XI	National / Local	CHN	0.761	18931	9.54061	45	Men Only	Every 1 Years	C_BALF2 (Variant-Informed)	63852.5	63852.5	2.04245e+06	139.47	-229.87	691.4	1634.12	42310	2.23	0
China, Guangzhou (2010-2012)	China	CI5-XI	National / Local	CHN	0.761	18931	9.54061	45	Men Only	Every 2 Years	C_BALF2 (Variant-Informed)	35642.2	35642.2	1.14009e+06	203.26	-166.09	386.83	1074.35	36005.6	1.9	0
China, Guangzhou (2010-2012)	China	CI5-XI	National / Local	CHN	0.761	18931	9.54061	45	Men Only	Every 3 Years	C_BALF2 (Variant-Informed)	25357.5	25357.5	811109	238.92	-130.43	275.86	791.87	34836.1	1.84	0
China, Guangzhou (2010-2012)	China	CI5-XI	National / Local	CHN	0.761	18931	9.54061	45	Men Only	Every 4 Years	C_BALF2 (Variant-Informed)	19994.7	19994.7	639567	260.76	-108.58	217.82	632.89	34417	1.82	0
China, Guangzhou (2010-2012)	China	CI5-XI	National / Local	CHN	0.761	18931	9.54061	45	Men Only	Every 5 Years	C_BALF2 (Variant-Informed)	14883	14883	476063	280.84	-88.51	162.01	532.32	30433.8	1.61	0
China, Guangzhou (2010-2012)	China	CI5-XI	National / Local	CHN	0.761	18931	9.54061	45	Men Only	Once Lifetime	C_BALF2 (Variant-Informed)	3309.78	3309.78	105870	347.82	-21.53	35.23	201.09	17517.5	0.93	0
China, Guangzhou (2010-2012)	China	CI5-XI	National / Local	CHN	0.761	18931	9.54061	45	Men Only	Every 1 Years	C0 (Variant-Agnostic)	124677	124677	2.51125e+06	123.72	-245.62	913.2	1782.54	51230.4	2.71	0
China, Guangzhou (2010-2012)	China	CI5-XI	National / Local	CHN	0.761	18931	9.54061	45	Men Only	Every 2 Years	C0 (Variant-Agnostic)	64724.2	64724.2	1.30368e+06	188.86	-180.49	474.86	1194.21	39763.4	2.1	0
China, Guangzhou (2010-2012)	China	CI5-XI	National / Local	CHN	0.761	18931	9.54061	45	Men Only	Every 3 Years	C0 (Variant-Agnostic)	44737.1	44737.1	901098	226.07	-143.28	328.91	892.52	36851.4	1.95	0
China, Guangzhou (2010-2012)	China	CI5-XI	National / Local	CHN	0.761	18931	9.54061	45	Men Only	Every 4 Years	C0 (Variant-Agnostic)	34734.9	34734.9	699634	249.29	-120.06	255.71	719.91	35519.6	1.88	0
China, Guangzhou (2010-2012)	China	CI5-XI	National / Local	CHN	0.761	18931	9.54061	45	Men Only	Every 5 Years	C0 (Variant-Agnostic)	25460.2	25460.2	512822	271.17	-98.18	187.31	608.15	30800	1.63	0
China, Guangzhou (2010-2012)	China	CI5-XI	National / Local	CHN	0.761	18931	9.54061	45	Men Only	Once Lifetime	C0 (Variant-Agnostic)	5470.72	5470.72	110192	345.44	-23.9	39.45	229.44	17192	0.91	0
China, Guangzhou (2010-2012)	China	CI5-XI	National / Local	CHN	0.761	18931	9.54061	45	Men Only	Every 1 Years	D_BALF2 (Variant-Informed)	0	17743.2	1.99634e+06	150.22	-219.13	577.77	1535.08	37637.6	1.99	0
China, Guangzhou (2010-2012)	China	CI5-XI	National / Local	CHN	0.761	18931	9.54061	45	Men Only	Every 2 Years	D_BALF2 (Variant-Informed)	0	9904.18	1.11435e+06	212.39	-156.96	323.85	999.78	32391.9	1.71	0
China, Guangzhou (2010-2012)	China	CI5-XI	National / Local	CHN	0.761	18931	9.54061	45	Men Only	Every 3 Years	D_BALF2 (Variant-Informed)	0	7046.29	792798	246.79	-122.55	231.32	731.79	31610.3	1.67	0
China, Guangzhou (2010-2012)	China	CI5-XI	National / Local	CHN	0.761	18931	9.54061	45	Men Only	Every 4 Years	D_BALF2 (Variant-Informed)	0	5556.07	625129	267.69	-101.65	182.91	582.18	31417.7	1.66	0
China, Guangzhou (2010-2012)	China	CI5-XI	National / Local	CHN	0.761	18931	9.54061	45	Men Only	Every 5 Years	D_BALF2 (Variant-Informed)	0	4135.67	465316	286.58	-82.77	136.29	488.95	27873	1.47	0
China, Guangzhou (2010-2012)	China	CI5-XI	National / Local	CHN	0.761	18931	9.54061	45	Men Only	Once Lifetime	D_BALF2 (Variant-Informed)	0	919.72	103480	349.27	-20.07	30.35	184.44	16453.2	0.87	0
China, Guangzhou (2010-2012)	China	CI5-XI	National / Local	CHN	0.761	18931	9.54061	45	Men Only	Every 1 Years	D0 (Variant-Agnostic)	0	34625.2	2.42204e+06	132.9	-236.45	696.64	1695.21	41094.8	2.17	0
China, Guangzhou (2010-2012)	China	CI5-XI	National / Local	CHN	0.761	18931	9.54061	45	Men Only	Every 2 Years	D0 (Variant-Agnostic)	0	17975.2	1.25737e+06	197.44	-171.9	362.95	1121.78	32354.3	1.71	0
China, Guangzhou (2010-2012)	China	CI5-XI	National / Local	CHN	0.761	18931	9.54061	45	Men Only	Every 3 Years	D0 (Variant-Agnostic)	0	12424.4	869087	233.81	-135.54	251.86	830.74	30317.2	1.6	0
China, Guangzhou (2010-2012)	China	CI5-XI	National / Local	CHN	0.761	18931	9.54061	45	Men Only	Every 4 Years	D0 (Variant-Agnostic)	0	9646.57	674780	256.23	-113.12	196.11	666.06	29443.8	1.56	0
China, Guangzhou (2010-2012)	China	CI5-XI	National / Local	CHN	0.761	18931	9.54061	45	Men Only	Every 5 Years	D0 (Variant-Agnostic)	0	7070.79	494604	277.03	-92.31	143.91	561.02	25652	1.36	0
China, Guangzhou (2010-2012)	China	CI5-XI	National / Local	CHN	0.761	18931	9.54061	45	Men Only	Once Lifetime	D0 (Variant-Agnostic)	0	1519.32	106277	346.9	-22.44	30.97	211.59	14636.9	0.77	0
China, Guangzhou (2010-2012)	China	CI5-XI	National / Local	CHN	0.761	18931	9.54061	45	Men Only	Every 1 Years	E_BALF2 (Variant-Informed)	17743.2	6626.09	2.00296e+06	139.47	-229.87	584.29	1634.12	35755.3	1.89	0
China, Guangzhou (2010-2012)	China	CI5-XI	National / Local	CHN	0.761	18931	9.54061	45	Men Only	Every 2 Years	E_BALF2 (Variant-Informed)	9904.18	3698.66	1.11805e+06	203.26	-166.09	327.02	1074.35	30439.1	1.61	0
China, Guangzhou (2010-2012)	China	CI5-XI	National / Local	CHN	0.761	18931	9.54061	45	Men Only	Every 3 Years	E_BALF2 (Variant-Informed)	7046.29	2631.39	795429	238.92	-130.43	233.3	791.87	29462.3	1.56	0
China, Guangzhou (2010-2012)	China	CI5-XI	National / Local	CHN	0.761	18931	9.54061	45	Men Only	Every 4 Years	E_BALF2 (Variant-Informed)	5556.07	2074.88	627204	260.76	-108.58	184.26	632.89	29114.7	1.54	0
China, Guangzhou (2010-2012)	China	CI5-XI	National / Local	CHN	0.761	18931	9.54061	45	Men Only	Every 5 Years	E_BALF2 (Variant-Informed)	4135.67	1544.44	466860	280.84	-88.51	137.02	532.32	25740.9	1.36	0
China, Guangzhou (2010-2012)	China	CI5-XI	National / Local	CHN	0.761	18931	9.54061	45	Men Only	Once Lifetime	E_BALF2 (Variant-Informed)	919.72	343.46	103823	347.82	-21.53	29.67	201.09	14754.5	0.78	0
China, Guangzhou (2010-2012)	China	CI5-XI	National / Local	CHN	0.761	18931	9.54061	45	Men Only	Every 1 Years	E0 (Variant-Agnostic)	34644.9	12937.9	2.43422e+06	123.72	-245.62	711.1	1782.54	39892.3	2.11	0
China, Guangzhou (2010-2012)	China	CI5-XI	National / Local	CHN	0.761	18931	9.54061	45	Men Only	Every 2 Years	E0 (Variant-Agnostic)	17985.4	6716.54	1.26369e+06	188.86	-180.49	369.91	1194.21	30975.6	1.64	0
China, Guangzhou (2010-2012)	China	CI5-XI	National / Local	CHN	0.761	18931	9.54061	45	Men Only	Every 3 Years	E0 (Variant-Agnostic)	12431.4	4642.44	873457	226.07	-143.28	256.36	892.52	28722.9	1.52	0
China, Guangzhou (2010-2012)	China	CI5-XI	National / Local	CHN	0.761	18931	9.54061	45	Men Only	Every 4 Years	E0 (Variant-Agnostic)	9652.07	3604.51	678173	249.29	-120.06	199.38	719.91	27694.5	1.46	0
China, Guangzhou (2010-2012)	China	CI5-XI	National / Local	CHN	0.761	18931	9.54061	45	Men Only	Every 5 Years	E0 (Variant-Agnostic)	7074.82	2642.05	497091	271.17	-98.18	146.02	608.15	24009.6	1.27	0
China, Guangzhou (2010-2012)	China	CI5-XI	National / Local	CHN	0.761	18931	9.54061	45	Men Only	Once Lifetime	E0 (Variant-Agnostic)	1520.19	567.71	106812	345.44	-23.9	30.57	229.44	13324.1	0.7	0
China, Guangzhou (2010-2012)	China	CI5-XI	National / Local	CHN	0.761	18931	9.54061	45	Men Only	Every 1 Years	F_BALF2 (Variant-Informed)	17743.2	17743.2	2.01408e+06	139.47	-229.87	596.43	1634.12	36498.7	1.93	0
China, Guangzhou (2010-2012)	China	CI5-XI	National / Local	CHN	0.761	18931	9.54061	45	Men Only	Every 2 Years	F_BALF2 (Variant-Informed)	9904.18	9904.18	1.12425e+06	203.26	-166.09	333.81	1074.35	31070.5	1.64	0
China, Guangzhou (2010-2012)	China	CI5-XI	National / Local	CHN	0.761	18931	9.54061	45	Men Only	Every 3 Years	F_BALF2 (Variant-Informed)	7046.29	7046.29	799844	238.92	-130.43	238.13	791.87	30071.8	1.59	0
China, Guangzhou (2010-2012)	China	CI5-XI	National / Local	CHN	0.761	18931	9.54061	45	Men Only	Every 4 Years	F_BALF2 (Variant-Informed)	5556.07	5556.07	630685	260.76	-108.58	188.07	632.89	29716.1	1.57	0
China, Guangzhou (2010-2012)	China	CI5-XI	National / Local	CHN	0.761	18931	9.54061	45	Men Only	Every 5 Years	F_BALF2 (Variant-Informed)	4135.67	4135.67	469451	280.84	-88.51	139.86	532.32	26273.2	1.39	0
China, Guangzhou (2010-2012)	China	CI5-XI	National / Local	CHN	0.761	18931	9.54061	45	Men Only	Once Lifetime	F_BALF2 (Variant-Informed)	919.72	919.72	104399	347.82	-21.53	30.3	201.09	15067.9	0.8	0
China, Guangzhou (2010-2012)	China	CI5-XI	National / Local	CHN	0.761	18931	9.54061	45	Men Only	Every 1 Years	F0 (Variant-Agnostic)	34644.9	34644.9	2.45592e+06	123.72	-245.62	734.82	1782.54	41222.9	2.18	0
China, Guangzhou (2010-2012)	China	CI5-XI	National / Local	CHN	0.761	18931	9.54061	45	Men Only	Every 2 Years	F0 (Variant-Agnostic)	17985.4	17985.4	1.27496e+06	188.86	-180.49	382.23	1194.21	32007	1.69	0
China, Guangzhou (2010-2012)	China	CI5-XI	National / Local	CHN	0.761	18931	9.54061	45	Men Only	Every 3 Years	F0 (Variant-Agnostic)	12431.4	12431.4	881246	226.07	-143.28	264.87	892.52	29676.9	1.57	0
China, Guangzhou (2010-2012)	China	CI5-XI	National / Local	CHN	0.761	18931	9.54061	45	Men Only	Every 4 Years	F0 (Variant-Agnostic)	9652.07	9652.07	684221	249.29	-120.06	205.99	719.91	28612.9	1.51	0
China, Guangzhou (2010-2012)	China	CI5-XI	National / Local	CHN	0.761	18931	9.54061	45	Men Only	Every 5 Years	F0 (Variant-Agnostic)	7074.82	7074.82	501524	271.17	-98.18	150.86	608.15	24806.5	1.31	0
China, Guangzhou (2010-2012)	China	CI5-XI	National / Local	CHN	0.761	18931	9.54061	45	Men Only	Once Lifetime	F0 (Variant-Agnostic)	1520.19	1520.19	107764	345.44	-23.9	31.61	229.44	13778.1	0.73	0
China, Guangzhou (2010-2012)	China	CI5-XI	National / Local	CHN	0.761	18931	9.54061	45	Men Only	Every 1 Years	G_BALF2 (Variant-Informed)	0	1234.7	2.36257e+06	152.62	-216.73	328.15	1513.47	21682.1	1.15	0
China, Guangzhou (2010-2012)	China	CI5-XI	National / Local	CHN	0.761	18931	9.54061	45	Men Only	Every 2 Years	G_BALF2 (Variant-Informed)	0	642.29	1.229e+06	214.37	-154.97	171.9	984.15	17466.7	0.92	0
China, Guangzhou (2010-2012)	China	CI5-XI	National / Local	CHN	0.761	18931	9.54061	45	Men Only	Every 3 Years	G_BALF2 (Variant-Informed)	0	444.25	850062	248.49	-120.86	119.78	719.48	16648.7	0.88	0
China, Guangzhou (2010-2012)	China	CI5-XI	National / Local	CHN	0.761	18931	9.54061	45	Men Only	Every 4 Years	G_BALF2 (Variant-Informed)	0	345.04	660235	269.17	-100.18	93.53	571.94	16354	0.86	0
China, Guangzhou (2010-2012)	China	CI5-XI	National / Local	CHN	0.761	18931	9.54061	45	Men Only	Every 5 Years	G_BALF2 (Variant-Informed)	0	253	484100	287.81	-81.54	68.72	480.18	14312.2	0.76	0
China, Guangzhou (2010-2012)	China	CI5-XI	National / Local	CHN	0.761	18931	9.54061	45	Men Only	Once Lifetime	G_BALF2 (Variant-Informed)	0	54.4	104091	349.56	-19.79	14.82	181.46	8166.19	0.43	0
China, Guangzhou (2010-2012)	China	CI5-XI	National / Local	CHN	0.761	18931	9.54061	45	Men Only	Every 1 Years	G0 (Variant-Agnostic)	0	2049.17	2.37303e+06	137.66	-231.68	329.85	1650.92	19979.7	1.06	0
China, Guangzhou (2010-2012)	China	CI5-XI	National / Local	CHN	0.761	18931	9.54061	45	Men Only	Every 2 Years	G0 (Variant-Agnostic)	0	1063.8	1.23193e+06	201.69	-167.66	172.47	1087.15	15864.8	0.84	0
China, Guangzhou (2010-2012)	China	CI5-XI	National / Local	CHN	0.761	18931	9.54061	45	Men Only	Every 3 Years	G0 (Variant-Agnostic)	0	735.29	851503	237.55	-131.79	120.16	802.24	14978.7	0.79	0
China, Guangzhou (2010-2012)	China	CI5-XI	National / Local	CHN	0.761	18931	9.54061	45	Men Only	Every 4 Years	G0 (Variant-Agnostic)	0	570.9	661127	259.55	-109.79	93.84	641.7	14623.6	0.77	0
China, Guangzhou (2010-2012)	China	CI5-XI	National / Local	CHN	0.761	18931	9.54061	45	Men Only	Every 5 Years	G0 (Variant-Agnostic)	0	418.46	484597	279.83	-89.52	68.94	539.87	12769.2	0.67	0
China, Guangzhou (2010-2012)	China	CI5-XI	National / Local	CHN	0.761	18931	9.54061	45	Men Only	Once Lifetime	G0 (Variant-Agnostic)	0	89.92	104127	347.57	-21.78	14.86	203.95	7284.5	0.38	0
China, Guangzhou (2010-2012)	China	CI5-XI	National / Local	CHN	0.761	18931	9.54061	45	Men Only	Every 1 Years	No Screening	0	0	0	369.35	-	-	-	-	-	0
China, Guangzhou (2010-2012)	China	CI5-XI	National / Local	CHN	0.761	18931	9.54061	45	Men Only	Every 2 Years	No Screening	0	0	0	369.35	-	-	-	-	-	0
China, Guangzhou (2010-2012)	China	CI5-XI	National / Local	CHN	0.761	18931	9.54061	45	Men Only	Every 3 Years	No Screening	0	0	0	369.35	-	-	-	-	-	0
China, Guangzhou (2010-2012)	China	CI5-XI	National / Local	CHN	0.761	18931	9.54061	45	Men Only	Every 4 Years	No Screening	0	0	0	369.35	-	-	-	-	-	0
China, Guangzhou (2010-2012)	China	CI5-XI	National / Local	CHN	0.761	18931	9.54061	45	Men Only	Every 5 Years	No Screening	0	0	0	369.35	-	-	-	-	-	0
China, Guangzhou (2010-2012)	China	CI5-XI	National / Local	CHN	0.761	18931	9.54061	45	Men Only	Once Lifetime	No Screening	0	0	0	369.35	-	-	-	-	-	0
China, Guangzhou (2010-2012)	China	CI5-XI	National / Local	CHN	0.761	18931	9.54061	50	Men Only	Every 1 Years	A_BALF2 (Variant-Informed)	0	52342.2	1.62192e+06	139.97	-171.02	508.84	1117.9	45517.2	2.4	0
China, Guangzhou (2010-2012)	China	CI5-XI	National / Local	CHN	0.761	18931	9.54061	50	Men Only	Every 2 Years	A_BALF2 (Variant-Informed)	0	28138.1	871912	190.07	-120.91	274.72	726.82	37797.4	2	0
China, Guangzhou (2010-2012)	China	CI5-XI	National / Local	CHN	0.761	18931	9.54061	50	Men Only	Every 3 Years	A_BALF2 (Variant-Informed)	0	20129.4	623749	214.7	-96.28	197.33	540.3	36521.5	1.93	0
China, Guangzhou (2010-2012)	China	CI5-XI	National / Local	CHN	0.761	18931	9.54061	50	Men Only	Every 4 Years	A_BALF2 (Variant-Informed)	0	14807.2	458829	235.02	-75.96	145.57	423.08	34407.5	1.82	0
China, Guangzhou (2010-2012)	China	CI5-XI	National / Local	CHN	0.761	18931	9.54061	50	Men Only	Every 5 Years	A_BALF2 (Variant-Informed)	0	12010.1	372157	244.23	-66.76	118.23	368.73	32064	1.69	0
China, Guangzhou (2010-2012)	China	CI5-XI	National / Local	CHN	0.761	18931	9.54061	50	Men Only	Once Lifetime	A_BALF2 (Variant-Informed)	0	3299.33	102236	288.65	-22.33	32.54	173.92	18710	0.99	0
China, Guangzhou (2010-2012)	China	CI5-XI	National / Local	CHN	0.761	18931	9.54061	50	Men Only	Every 1 Years	A0 (Variant-Agnostic)	0	100048	1.90381e+06	126.08	-184.9	616.21	1241.43	49636.9	2.62	0
China, Guangzhou (2010-2012)	China	CI5-XI	National / Local	CHN	0.761	18931	9.54061	50	Men Only	Every 2 Years	A0 (Variant-Agnostic)	0	50358.5	958265	178.27	-132.72	311.34	820.88	37927.8	2	0
China, Guangzhou (2010-2012)	China	CI5-XI	National / Local	CHN	0.761	18931	9.54061	50	Men Only	Every 3 Years	A0 (Variant-Agnostic)	0	35205.5	669921	204.3	-106.69	218.53	617.71	35376.7	1.87	0
China, Guangzhou (2010-2012)	China	CI5-XI	National / Local	CHN	0.761	18931	9.54061	50	Men Only	Every 4 Years	A0 (Variant-Agnostic)	0	25489.4	485034	226.32	-84.67	158.68	487.56	32546.3	1.72	0
China, Guangzhou (2010-2012)	China	CI5-XI	National / Local	CHN	0.761	18931	9.54061	50	Men Only	Every 5 Years	A0 (Variant-Agnostic)	0	20503.6	390160	236.36	-74.62	127.82	426.39	29978.2	1.58	0
China, Guangzhou (2010-2012)	China	CI5-XI	National / Local	CHN	0.761	18931	9.54061	50	Men Only	Once Lifetime	A0 (Variant-Agnostic)	0	5487.69	104425	285.98	-25	34.28	200.74	17078	0.9	0
China, Guangzhou (2010-2012)	China	CI5-XI	National / Local	CHN	0.761	18931	9.54061	50	Men Only	Every 1 Years	B_BALF2 (Variant-Informed)	52342.2	19546.9	1.64147e+06	131.37	-179.61	531.42	1194.05	44506	2.35	0
China, Guangzhou (2010-2012)	China	CI5-XI	National / Local	CHN	0.761	18931	9.54061	50	Men Only	Every 2 Years	B_BALF2 (Variant-Informed)	28138.1	10508	882420	182.9	-128.09	286.42	783.92	36536.7	1.93	0
China, Guangzhou (2010-2012)	China	CI5-XI	National / Local	CHN	0.761	18931	9.54061	50	Men Only	Every 3 Years	B_BALF2 (Variant-Informed)	20129.4	7517.22	631266	208.44	-102.55	205.44	586.83	35008.8	1.85	0
China, Guangzhou (2010-2012)	China	CI5-XI	National / Local	CHN	0.761	18931	9.54061	50	Men Only	Every 4 Years	B_BALF2 (Variant-Informed)	14807.2	5529.66	464359	229.79	-81.19	151.3	461.69	32770.1	1.73	0
China, Guangzhou (2010-2012)	China	CI5-XI	National / Local	CHN	0.761	18931	9.54061	50	Men Only	Every 5 Years	B_BALF2 (Variant-Informed)	12010.1	4485.11	376642	239.52	-71.46	122.69	403.06	30440.1	1.61	0
China, Guangzhou (2010-2012)	China	CI5-XI	National / Local	CHN	0.761	18931	9.54061	50	Men Only	Once Lifetime	B_BALF2 (Variant-Informed)	3299.33	1232.12	103468	287.02	-23.96	33.05	190.23	17372.4	0.92	0
China, Guangzhou (2010-2012)	China	CI5-XI	National / Local	CHN	0.761	18931	9.54061	50	Men Only	Every 1 Years	B0 (Variant-Agnostic)	99424.1	37129.3	1.94031e+06	118.63	-192.35	660.57	1309.79	50432.8	2.66	0
China, Guangzhou (2010-2012)	China	CI5-XI	National / Local	CHN	0.761	18931	9.54061	50	Men Only	Every 2 Years	B0 (Variant-Agnostic)	50044.2	18688.7	976640	171.42	-139.56	333.17	877.4	37972.1	2.01	0
China, Guangzhou (2010-2012)	China	CI5-XI	National / Local	CHN	0.761	18931	9.54061	50	Men Only	Every 3 Years	B0 (Variant-Agnostic)	34985.8	13065.2	682766	198.06	-112.93	233.5	666.53	35032.5	1.85	0
China, Guangzhou (2010-2012)	China	CI5-XI	National / Local	CHN	0.761	18931	9.54061	50	Men Only	Every 4 Years	B0 (Variant-Agnostic)	25330.3	9459.45	494334	220.96	-90.02	169.26	529.69	31954.6	1.69	0
China, Guangzhou (2010-2012)	China	CI5-XI	National / Local	CHN	0.761	18931	9.54061	50	Men Only	Every 5 Years	B0 (Variant-Agnostic)	20375.7	7609.17	397642	231.52	-79.47	136.14	464.41	29314.6	1.55	0
China, Guangzhou (2010-2012)	China	CI5-XI	National / Local	CHN	0.761	18931	9.54061	50	Men Only	Once Lifetime	B0 (Variant-Agnostic)	5453.45	2036.56	106427	284.32	-26.66	35.78	218.64	16365	0.86	0
China, Guangzhou (2010-2012)	China	CI5-XI	National / Local	CHN	0.761	18931	9.54061	50	Men Only	Every 1 Years	C_BALF2 (Variant-Informed)	52342.2	52342.2	1.67427e+06	131.37	-179.61	567.26	1194.05	47507.3	2.51	0
China, Guangzhou (2010-2012)	China	CI5-XI	National / Local	CHN	0.761	18931	9.54061	50	Men Only	Every 2 Years	C_BALF2 (Variant-Informed)	28138.1	28138.1	900051	182.9	-128.09	305.69	783.92	38994.8	2.06	0
China, Guangzhou (2010-2012)	China	CI5-XI	National / Local	CHN	0.761	18931	9.54061	50	Men Only	Every 3 Years	C_BALF2 (Variant-Informed)	20129.4	20129.4	643879	208.44	-102.55	219.23	586.83	37358.3	1.97	0
China, Guangzhou (2010-2012)	China	CI5-XI	National / Local	CHN	0.761	18931	9.54061	50	Men Only	Every 4 Years	C_BALF2 (Variant-Informed)	14807.2	14807.2	473637	229.79	-81.19	161.44	461.69	34967.1	1.85	0
China, Guangzhou (2010-2012)	China	CI5-XI	National / Local	CHN	0.761	18931	9.54061	50	Men Only	Every 5 Years	C_BALF2 (Variant-Informed)	12010.1	12010.1	384167	239.52	-71.46	130.92	403.06	32481.5	1.72	0
China, Guangzhou (2010-2012)	China	CI5-XI	National / Local	CHN	0.761	18931	9.54061	50	Men Only	Once Lifetime	C_BALF2 (Variant-Informed)	3299.33	3299.33	105536	287.02	-23.96	35.31	190.23	18560.9	0.98	0
China, Guangzhou (2010-2012)	China	CI5-XI	National / Local	CHN	0.761	18931	9.54061	50	Men Only	Every 1 Years	C0 (Variant-Agnostic)	99424.1	99424.1	2.00261e+06	118.63	-192.35	728.64	1309.79	55629.8	2.94	0
China, Guangzhou (2010-2012)	China	CI5-XI	National / Local	CHN	0.761	18931	9.54061	50	Men Only	Every 2 Years	C0 (Variant-Agnostic)	50044.2	50044.2	1.008e+06	171.42	-139.56	367.44	877.4	41878	2.21	0
China, Guangzhou (2010-2012)	China	CI5-XI	National / Local	CHN	0.761	18931	9.54061	50	Men Only	Every 3 Years	C0 (Variant-Agnostic)	34985.8	34985.8	704687	198.06	-112.93	257.46	666.53	38627.6	2.04	0
China, Guangzhou (2010-2012)	China	CI5-XI	National / Local	CHN	0.761	18931	9.54061	50	Men Only	Every 4 Years	C0 (Variant-Agnostic)	25330.3	25330.3	510205	220.96	-90.02	186.61	529.69	35230.3	1.86	0
China, Guangzhou (2010-2012)	China	CI5-XI	National / Local	CHN	0.761	18931	9.54061	50	Men Only	Every 5 Years	C0 (Variant-Agnostic)	20375.7	20375.7	410408	231.52	-79.47	150.1	464.41	32320.2	1.71	0
China, Guangzhou (2010-2012)	China	CI5-XI	National / Local	CHN	0.761	18931	9.54061	50	Men Only	Once Lifetime	C0 (Variant-Agnostic)	5453.45	5453.45	109844	284.32	-26.66	39.52	218.64	18074.1	0.95	0
China, Guangzhou (2010-2012)	China	CI5-XI	National / Local	CHN	0.761	18931	9.54061	50	Men Only	Every 1 Years	D_BALF2 (Variant-Informed)	0	14544.7	1.63647e+06	139.97	-171.02	474.22	1117.9	42421.1	2.24	0
China, Guangzhou (2010-2012)	China	CI5-XI	National / Local	CHN	0.761	18931	9.54061	50	Men Only	Every 2 Years	D_BALF2 (Variant-Informed)	0	7818.95	879731	190.07	-120.91	256.11	726.82	35236.8	1.86	0
China, Guangzhou (2010-2012)	China	CI5-XI	National / Local	CHN	0.761	18931	9.54061	50	Men Only	Every 3 Years	D_BALF2 (Variant-Informed)	0	5593.52	629343	214.7	-96.28	184.01	540.3	34056.9	1.8	0
China, Guangzhou (2010-2012)	China	CI5-XI	National / Local	CHN	0.761	18931	9.54061	50	Men Only	Every 4 Years	D_BALF2 (Variant-Informed)	0	4114.59	462944	235.02	-75.96	135.77	423.08	32092	1.7	0
China, Guangzhou (2010-2012)	China	CI5-XI	National / Local	CHN	0.761	18931	9.54061	50	Men Only	Every 5 Years	D_BALF2 (Variant-Informed)	0	3337.34	375494	244.23	-66.76	110.28	368.73	29908.8	1.58	0
China, Guangzhou (2010-2012)	China	CI5-XI	National / Local	CHN	0.761	18931	9.54061	50	Men Only	Once Lifetime	D_BALF2 (Variant-Informed)	0	916.81	103153	288.65	-22.33	30.36	173.92	17454.5	0.92	0
China, Guangzhou (2010-2012)	China	CI5-XI	National / Local	CHN	0.761	18931	9.54061	50	Men Only	Every 1 Years	D0 (Variant-Agnostic)	0	27612	1.93147e+06	126.08	-184.9	556.08	1241.43	44793.9	2.37	0
China, Guangzhou (2010-2012)	China	CI5-XI	National / Local	CHN	0.761	18931	9.54061	50	Men Only	Every 2 Years	D0 (Variant-Agnostic)	0	13898.2	972187	178.27	-132.72	281.07	820.88	34240.4	1.81	0
China, Guangzhou (2010-2012)	China	CI5-XI	National / Local	CHN	0.761	18931	9.54061	50	Men Only	Every 3 Years	D0 (Variant-Agnostic)	0	9716.23	679653	204.3	-106.69	197.36	617.71	31950.4	1.69	0
China, Guangzhou (2010-2012)	China	CI5-XI	National / Local	CHN	0.761	18931	9.54061	50	Men Only	Every 4 Years	D0 (Variant-Agnostic)	0	7034.72	492081	226.32	-84.67	143.36	487.56	29403	1.55	0
China, Guangzhou (2010-2012)	China	CI5-XI	National / Local	CHN	0.761	18931	9.54061	50	Men Only	Every 5 Years	D0 (Variant-Agnostic)	0	5658.72	395829	236.36	-74.62	115.49	426.39	27086.7	1.43	0
China, Guangzhou (2010-2012)	China	CI5-XI	National / Local	CHN	0.761	18931	9.54061	50	Men Only	Once Lifetime	D0 (Variant-Agnostic)	0	1514.53	105942	285.98	-25	30.98	200.74	15433.9	0.82	0
China, Guangzhou (2010-2012)	China	CI5-XI	National / Local	CHN	0.761	18931	9.54061	50	Men Only	Every 1 Years	E_BALF2 (Variant-Informed)	14544.7	5431.64	1.6419e+06	131.37	-179.61	479.46	1194.05	40153.8	2.12	0
China, Guangzhou (2010-2012)	China	CI5-XI	National / Local	CHN	0.761	18931	9.54061	50	Men Only	Every 2 Years	E_BALF2 (Variant-Informed)	7818.95	2919.94	882651	182.9	-128.09	258.47	783.92	32972.1	1.74	0
China, Guangzhou (2010-2012)	China	CI5-XI	National / Local	CHN	0.761	18931	9.54061	50	Men Only	Every 3 Years	E_BALF2 (Variant-Informed)	5593.52	2088.87	631432	208.44	-102.55	185.45	586.83	31601.8	1.67	0
China, Guangzhou (2010-2012)	China	CI5-XI	National / Local	CHN	0.761	18931	9.54061	50	Men Only	Every 4 Years	E_BALF2 (Variant-Informed)	4114.59	1536.57	464481	229.79	-81.19	136.59	461.69	29584.2	1.56	0
China, Guangzhou (2010-2012)	China	CI5-XI	National / Local	CHN	0.761	18931	9.54061	50	Men Only	Every 5 Years	E_BALF2 (Variant-Informed)	3337.34	1246.31	376740	239.52	-71.46	110.76	403.06	27479.9	1.45	0
China, Guangzhou (2010-2012)	China	CI5-XI	National / Local	CHN	0.761	18931	9.54061	50	Men Only	Once Lifetime	E_BALF2 (Variant-Informed)	916.81	342.38	103495	287.02	-23.96	29.77	190.23	15649	0.83	0
China, Guangzhou (2010-2012)	China	CI5-XI	National / Local	CHN	0.761	18931	9.54061	50	Men Only	Every 1 Years	E0 (Variant-Agnostic)	27627.7	10317.4	1.94118e+06	118.63	-192.35	567.46	1309.79	43324.7	2.29	0
China, Guangzhou (2010-2012)	China	CI5-XI	National / Local	CHN	0.761	18931	9.54061	50	Men Only	Every 2 Years	E0 (Variant-Agnostic)	13906.2	5193.18	977075	171.42	-139.56	286.29	877.4	32629.9	1.72	0
China, Guangzhou (2010-2012)	China	CI5-XI	National / Local	CHN	0.761	18931	9.54061	50	Men Only	Every 3 Years	E0 (Variant-Agnostic)	9721.77	3630.54	683071	198.06	-112.93	200.73	666.53	30115.4	1.59	0
China, Guangzhou (2010-2012)	China	CI5-XI	National / Local	CHN	0.761	18931	9.54061	50	Men Only	Every 4 Years	E0 (Variant-Agnostic)	7038.73	2628.57	494555	220.96	-90.02	145.53	529.69	27474.3	1.45	0
China, Guangzhou (2010-2012)	China	CI5-XI	National / Local	CHN	0.761	18931	9.54061	50	Men Only	Every 5 Years	E0 (Variant-Agnostic)	5661.94	2114.42	397819	231.52	-79.47	117.05	464.41	25203.7	1.33	0
China, Guangzhou (2010-2012)	China	CI5-XI	National / Local	CHN	0.761	18931	9.54061	50	Men Only	Once Lifetime	E0 (Variant-Agnostic)	1515.39	565.91	106474	284.32	-26.66	30.67	218.64	14027.4	0.74	0
China, Guangzhou (2010-2012)	China	CI5-XI	National / Local	CHN	0.761	18931	9.54061	50	Men Only	Every 1 Years	F_BALF2 (Variant-Informed)	14544.7	14544.7	1.65101e+06	131.37	-179.61	489.42	1194.05	40987.8	2.17	0
China, Guangzhou (2010-2012)	China	CI5-XI	National / Local	CHN	0.761	18931	9.54061	50	Men Only	Every 2 Years	F_BALF2 (Variant-Informed)	7818.95	7818.95	887550	182.9	-128.09	263.83	783.92	33655.2	1.78	0
China, Guangzhou (2010-2012)	China	CI5-XI	National / Local	CHN	0.761	18931	9.54061	50	Men Only	Every 3 Years	F_BALF2 (Variant-Informed)	5593.52	5593.52	634936	208.44	-102.55	189.28	586.83	32254.7	1.7	0
China, Guangzhou (2010-2012)	China	CI5-XI	National / Local	CHN	0.761	18931	9.54061	50	Men Only	Every 4 Years	F_BALF2 (Variant-Informed)	4114.59	4114.59	467059	229.79	-81.19	139.41	461.69	30194.7	1.59	0
China, Guangzhou (2010-2012)	China	CI5-XI	National / Local	CHN	0.761	18931	9.54061	50	Men Only	Every 5 Years	F_BALF2 (Variant-Informed)	3337.34	3337.34	378831	239.52	-71.46	113.05	403.06	28047.1	1.48	0
China, Guangzhou (2010-2012)	China	CI5-XI	National / Local	CHN	0.761	18931	9.54061	50	Men Only	Once Lifetime	F_BALF2 (Variant-Informed)	916.81	916.81	104070	287.02	-23.96	30.4	190.23	15979.2	0.84	0
China, Guangzhou (2010-2012)	China	CI5-XI	National / Local	CHN	0.761	18931	9.54061	50	Men Only	Every 1 Years	F0 (Variant-Agnostic)	27627.7	27627.7	1.95849e+06	118.63	-192.35	586.38	1309.79	44768.8	2.36	0
China, Guangzhou (2010-2012)	China	CI5-XI	National / Local	CHN	0.761	18931	9.54061	50	Men Only	Every 2 Years	F0 (Variant-Agnostic)	13906.2	13906.2	985788	171.42	-139.56	295.82	877.4	33715.2	1.78	0
China, Guangzhou (2010-2012)	China	CI5-XI	National / Local	CHN	0.761	18931	9.54061	50	Men Only	Every 3 Years	F0 (Variant-Agnostic)	9721.77	9721.77	689162	198.06	-112.93	207.39	666.53	31114.4	1.64	0
China, Guangzhou (2010-2012)	China	CI5-XI	National / Local	CHN	0.761	18931	9.54061	50	Men Only	Every 4 Years	F0 (Variant-Agnostic)	7038.73	7038.73	498965	220.96	-90.02	150.35	529.69	28384.5	1.5	0
China, Guangzhou (2010-2012)	China	CI5-XI	National / Local	CHN	0.761	18931	9.54061	50	Men Only	Every 5 Years	F0 (Variant-Agnostic)	5661.94	5661.94	401367	231.52	-79.47	120.93	464.41	26038.9	1.38	0
China, Guangzhou (2010-2012)	China	CI5-XI	National / Local	CHN	0.761	18931	9.54061	50	Men Only	Once Lifetime	F0 (Variant-Agnostic)	1515.39	1515.39	107424	284.32	-26.66	31.71	218.64	14502.3	0.77	0
China, Guangzhou (2010-2012)	China	CI5-XI	National / Local	CHN	0.761	18931	9.54061	50	Men Only	Every 1 Years	G_BALF2 (Variant-Informed)	0	985.45	1.88563e+06	141.91	-169.07	262.45	1100.97	23838.4	1.26	0
China, Guangzhou (2010-2012)	China	CI5-XI	National / Local	CHN	0.761	18931	9.54061	50	Men Only	Every 2 Years	G_BALF2 (Variant-Informed)	0	496.86	950730	191.67	-119.32	133.42	714.39	18675.4	0.99	0
China, Guangzhou (2010-2012)	China	CI5-XI	National / Local	CHN	0.761	18931	9.54061	50	Men Only	Every 3 Years	G_BALF2 (Variant-Informed)	0	347.53	664996	216.08	-94.9	94.09	530.38	17740.9	0.94	0
China, Guangzhou (2010-2012)	China	CI5-XI	National / Local	CHN	0.761	18931	9.54061	50	Men Only	Every 4 Years	G_BALF2 (Variant-Informed)	0	251.7	481631	236.18	-74.8	68.56	414.78	16529.5	0.87	0
China, Guangzhou (2010-2012)	China	CI5-XI	National / Local	CHN	0.761	18931	9.54061	50	Men Only	Every 5 Years	G_BALF2 (Variant-Informed)	0	202.51	387489	245.26	-65.72	55.32	361.42	15305.3	0.81	0
China, Guangzhou (2010-2012)	China	CI5-XI	National / Local	CHN	0.761	18931	9.54061	50	Men Only	Once Lifetime	G_BALF2 (Variant-Informed)	0	54.23	103763	288.99	-21.99	14.88	170.71	8714.9	0.46	0
China, Guangzhou (2010-2012)	China	CI5-XI	National / Local	CHN	0.761	18931	9.54061	50	Men Only	Every 1 Years	G0 (Variant-Agnostic)	0	1634.12	1.89239e+06	129.92	-181.06	263.58	1206.98	21838.1	1.15	0
China, Guangzhou (2010-2012)	China	CI5-XI	National / Local	CHN	0.761	18931	9.54061	50	Men Only	Every 2 Years	G0 (Variant-Agnostic)	0	822.52	952516	181.65	-129.33	133.8	793.78	16855.8	0.89	0
China, Guangzhou (2010-2012)	China	CI5-XI	National / Local	CHN	0.761	18931	9.54061	50	Men Only	Every 3 Years	G0 (Variant-Agnostic)	0	575.02	665902	207.34	-103.64	94.37	594.93	15862.3	0.84	0
China, Guangzhou (2010-2012)	China	CI5-XI	National / Local	CHN	0.761	18931	9.54061	50	Men Only	Every 4 Years	G0 (Variant-Agnostic)	0	416.33	482124	228.88	-82.11	68.77	468.42	14681.5	0.78	0
China, Guangzhou (2010-2012)	China	CI5-XI	National / Local	CHN	0.761	18931	9.54061	50	Men Only	Every 5 Years	G0 (Variant-Agnostic)	0	334.89	387820	238.69	-72.29	55.49	409.08	13564	0.72	0
China, Guangzhou (2010-2012)	China	CI5-XI	National / Local	CHN	0.761	18931	9.54061	50	Men Only	Once Lifetime	G0 (Variant-Agnostic)	0	89.63	103798	286.74	-24.24	14.92	193.03	7728.34	0.41	0
China, Guangzhou (2010-2012)	China	CI5-XI	National / Local	CHN	0.761	18931	9.54061	50	Men Only	Every 1 Years	No Screening	0	0	0	310.98	-	-	-	-	-	0
China, Guangzhou (2010-2012)	China	CI5-XI	National / Local	CHN	0.761	18931	9.54061	50	Men Only	Every 2 Years	No Screening	0	0	0	310.98	-	-	-	-	-	0
China, Guangzhou (2010-2012)	China	CI5-XI	National / Local	CHN	0.761	18931	9.54061	50	Men Only	Every 3 Years	No Screening	0	0	0	310.98	-	-	-	-	-	0
China, Guangzhou (2010-2012)	China	CI5-XI	National / Local	CHN	0.761	18931	9.54061	50	Men Only	Every 4 Years	No Screening	0	0	0	310.98	-	-	-	-	-	0
China, Guangzhou (2010-2012)	China	CI5-XI	National / Local	CHN	0.761	18931	9.54061	50	Men Only	Every 5 Years	No Screening	0	0	0	310.98	-	-	-	-	-	0
China, Guangzhou (2010-2012)	China	CI5-XI	National / Local	CHN	0.761	18931	9.54061	50	Men Only	Once Lifetime	No Screening	0	0	0	310.98	-	-	-	-	-	0
China, Guangzhou (2010-2012)	China	CI5-XI	National / Local	CHN	0.761	18931	9.54061	55	Men Only	Every 1 Years	A_BALF2 (Variant-Informed)	0	40505.8	1.25515e+06	120.59	-123	394.34	737.77	53450	2.82	0
China, Guangzhou (2010-2012)	China	CI5-XI	National / Local	CHN	0.761	18931	9.54061	55	Men Only	Every 2 Years	A_BALF2 (Variant-Informed)	0	22683.5	702890	153.88	-89.71	221.99	476.61	46576.3	2.46	0
China, Guangzhou (2010-2012)	China	CI5-XI	National / Local	CHN	0.761	18931	9.54061	55	Men Only	Every 3 Years	A_BALF2 (Variant-Informed)	0	14763.4	457473	177.31	-66.28	145.12	336.41	43137.3	2.28	0
China, Guangzhou (2010-2012)	China	CI5-XI	National / Local	CHN	0.761	18931	9.54061	55	Men Only	Every 4 Years	A_BALF2 (Variant-Informed)	0	11902.5	368822	187.49	-56.1	117.35	272.66	43039.5	2.27	0
China, Guangzhou (2010-2012)	China	CI5-XI	National / Local	CHN	0.761	18931	9.54061	55	Men Only	Every 5 Years	A_BALF2 (Variant-Informed)	0	9132.08	282975	195.73	-47.86	90.16	235.42	38296.1	2.02	0
China, Guangzhou (2010-2012)	China	CI5-XI	National / Local	CHN	0.761	18931	9.54061	55	Men Only	Once Lifetime	A_BALF2 (Variant-Informed)	0	3285.65	101812	223.96	-19.63	32.47	124.68	26046.1	1.38	0
China, Guangzhou (2010-2012)	China	CI5-XI	National / Local	CHN	0.761	18931	9.54061	55	Men Only	Every 1 Years	A0 (Variant-Agnostic)	0	75082.4	1.42873e+06	110.29	-133.29	462.97	824.25	56168.8	2.97	0
China, Guangzhou (2010-2012)	China	CI5-XI	National / Local	CHN	0.761	18931	9.54061	55	Men Only	Every 2 Years	A0 (Variant-Agnostic)	0	39985.7	760882	144.82	-98.77	247.76	543.04	45624.8	2.41	0
China, Guangzhou (2010-2012)	China	CI5-XI	National / Local	CHN	0.761	18931	9.54061	55	Men Only	Every 3 Years	A0 (Variant-Agnostic)	0	25416.3	483644	169.88	-73.71	158.19	388.81	40684.2	2.15	0
China, Guangzhou (2010-2012)	China	CI5-XI	National / Local	CHN	0.761	18931	9.54061	55	Men Only	Every 4 Years	A0 (Variant-Agnostic)	0	20318.5	386637	180.85	-62.74	126.86	317.89	39906.2	2.11	0
China, Guangzhou (2010-2012)	China	CI5-XI	National / Local	CHN	0.761	18931	9.54061	55	Men Only	Every 5 Years	A0 (Variant-Agnostic)	0	15458.7	294162	189.93	-53.66	96.65	275.28	35112	1.85	0
China, Guangzhou (2010-2012)	China	CI5-XI	National / Local	CHN	0.761	18931	9.54061	55	Men Only	Once Lifetime	A0 (Variant-Agnostic)	0	5464.93	103992	221.56	-22.03	34.21	145.26	23553.6	1.24	0
China, Guangzhou (2010-2012)	China	CI5-XI	National / Local	CHN	0.761	18931	9.54061	55	Men Only	Every 1 Years	B_BALF2 (Variant-Informed)	40505.8	15126.6	1.27028e+06	114.25	-129.34	411.74	790.82	52065.1	2.75	0
China, Guangzhou (2010-2012)	China	CI5-XI	National / Local	CHN	0.761	18931	9.54061	55	Men Only	Every 2 Years	B_BALF2 (Variant-Informed)	22683.5	8471	711361	148.41	-95.18	231.38	516.55	44793.2	2.37	0
China, Guangzhou (2010-2012)	China	CI5-XI	National / Local	CHN	0.761	18931	9.54061	55	Men Only	Every 3 Years	B_BALF2 (Variant-Informed)	14763.4	5513.31	462986	172.87	-70.72	150.96	367.5	41077.4	2.17	0
China, Guangzhou (2010-2012)	China	CI5-XI	National / Local	CHN	0.761	18931	9.54061	55	Men Only	Every 4 Years	B_BALF2 (Variant-Informed)	11902.5	4444.92	373267	183.55	-60.04	121.91	299.22	40744.4	2.15	0
China, Guangzhou (2010-2012)	China	CI5-XI	National / Local	CHN	0.761	18931	9.54061	55	Men Only	Every 5 Years	B_BALF2 (Variant-Informed)	9132.08	3410.32	286385	192.29	-51.3	93.46	258.73	36124.3	1.91	0
China, Guangzhou (2010-2012)	China	CI5-XI	National / Local	CHN	0.761	18931	9.54061	55	Men Only	Once Lifetime	B_BALF2 (Variant-Informed)	3285.65	1227.01	103039	222.51	-21.08	33.12	137	24176.2	1.28	0
China, Guangzhou (2010-2012)	China	CI5-XI	National / Local	CHN	0.761	18931	9.54061	55	Men Only	Every 1 Years	B0 (Variant-Agnostic)	74613.9	27864.1	1.45613e+06	104.71	-138.88	496.15	872.6	56858.6	3	0
China, Guangzhou (2010-2012)	China	CI5-XI	National / Local	CHN	0.761	18931	9.54061	55	Men Only	Every 2 Years	B0 (Variant-Agnostic)	39736.2	14839.2	775472	139.56	-104.03	265.04	583.2	45444.8	2.4	0
China, Guangzhou (2010-2012)	China	CI5-XI	National / Local	CHN	0.761	18931	9.54061	55	Men Only	Every 3 Years	B0 (Variant-Agnostic)	25257.7	9432.34	492918	165.4	-78.19	168.87	422.26	39991.8	2.11	0
China, Guangzhou (2010-2012)	China	CI5-XI	National / Local	CHN	0.761	18931	9.54061	55	Men Only	Every 4 Years	B0 (Variant-Agnostic)	20191.7	7540.45	394051	176.76	-66.83	135.24	347.63	38903	2.05	0
China, Guangzhou (2010-2012)	China	CI5-XI	National / Local	CHN	0.761	18931	9.54061	55	Men Only	Every 5 Years	B0 (Variant-Agnostic)	15362.3	5736.95	299803	186.34	-57.25	102.83	301.71	34081.7	1.8	0
China, Guangzhou (2010-2012)	China	CI5-XI	National / Local	CHN	0.761	18931	9.54061	55	Men Only	Once Lifetime	B0 (Variant-Agnostic)	5430.83	2028.11	105986	220.05	-23.54	35.85	159.26	22509.6	1.19	0
China, Guangzhou (2010-2012)	China	CI5-XI	National / Local	CHN	0.761	18931	9.54061	55	Men Only	Every 1 Years	C_BALF2 (Variant-Informed)	40505.8	40505.8	1.29566e+06	114.25	-129.34	439.47	790.82	55572	2.94	0
China, Guangzhou (2010-2012)	China	CI5-XI	National / Local	CHN	0.761	18931	9.54061	55	Men Only	Every 2 Years	C_BALF2 (Variant-Informed)	22683.5	22683.5	725574	148.41	-95.18	246.91	516.55	47800.5	2.52	0
China, Guangzhou (2010-2012)	China	CI5-XI	National / Local	CHN	0.761	18931	9.54061	55	Men Only	Every 3 Years	C_BALF2 (Variant-Informed)	14763.4	14763.4	472237	172.87	-70.72	161.07	367.5	43829.1	2.32	0
China, Guangzhou (2010-2012)	China	CI5-XI	National / Local	CHN	0.761	18931	9.54061	55	Men Only	Every 4 Years	C_BALF2 (Variant-Informed)	11902.5	11902.5	380724	183.55	-60.04	130.07	299.22	43469.3	2.3	0
China, Guangzhou (2010-2012)	China	CI5-XI	National / Local	CHN	0.761	18931	9.54061	55	Men Only	Every 5 Years	C_BALF2 (Variant-Informed)	9132.08	9132.08	292107	192.29	-51.3	99.72	258.73	38542.3	2.04	0
China, Guangzhou (2010-2012)	China	CI5-XI	National / Local	CHN	0.761	18931	9.54061	55	Men Only	Once Lifetime	C_BALF2 (Variant-Informed)	3285.65	3285.65	105098	222.51	-21.08	35.37	137	25819.5	1.36	0
China, Guangzhou (2010-2012)	China	CI5-XI	National / Local	CHN	0.761	18931	9.54061	55	Men Only	Every 1 Years	C0 (Variant-Agnostic)	74613.9	74613.9	1.50288e+06	104.71	-138.88	547.23	872.6	62712.8	3.31	0
China, Guangzhou (2010-2012)	China	CI5-XI	National / Local	CHN	0.761	18931	9.54061	55	Men Only	Every 2 Years	C0 (Variant-Agnostic)	39736.2	39736.2	800369	139.56	-104.03	292.25	583.2	50110.6	2.65	0
China, Guangzhou (2010-2012)	China	CI5-XI	National / Local	CHN	0.761	18931	9.54061	55	Men Only	Every 3 Years	C0 (Variant-Agnostic)	25257.7	25257.7	508743	165.4	-78.19	186.17	422.26	44088.7	2.33	0
China, Guangzhou (2010-2012)	China	CI5-XI	National / Local	CHN	0.761	18931	9.54061	55	Men Only	Every 4 Years	C0 (Variant-Agnostic)	20191.7	20191.7	406702	176.76	-66.83	149.07	347.63	42881.6	2.27	0
China, Guangzhou (2010-2012)	China	CI5-XI	National / Local	CHN	0.761	18931	9.54061	55	Men Only	Every 5 Years	C0 (Variant-Agnostic)	15362.3	15362.3	309428	186.34	-57.25	113.35	301.71	37569.8	1.98	0
China, Guangzhou (2010-2012)	China	CI5-XI	National / Local	CHN	0.761	18931	9.54061	55	Men Only	Once Lifetime	C0 (Variant-Agnostic)	5430.83	5430.83	109388	220.05	-23.54	39.57	159.26	24845.9	1.31	0
China, Guangzhou (2010-2012)	China	CI5-XI	National / Local	CHN	0.761	18931	9.54061	55	Men Only	Every 1 Years	D_BALF2 (Variant-Informed)	0	11255.7	1.26641e+06	120.59	-123	367.55	737.77	49819.5	2.63	0
China, Guangzhou (2010-2012)	China	CI5-XI	National / Local	CHN	0.761	18931	9.54061	55	Men Only	Every 2 Years	D_BALF2 (Variant-Informed)	0	6303.23	709194	153.88	-89.71	206.99	476.61	43428.4	2.29	0
China, Guangzhou (2010-2012)	China	CI5-XI	National / Local	CHN	0.761	18931	9.54061	55	Men Only	Every 3 Years	D_BALF2 (Variant-Informed)	0	4102.43	461576	177.31	-66.28	135.35	336.41	40234.1	2.13	0
China, Guangzhou (2010-2012)	China	CI5-XI	National / Local	CHN	0.761	18931	9.54061	55	Men Only	Every 4 Years	D_BALF2 (Variant-Informed)	0	3307.44	372129	187.49	-56.1	109.48	272.66	40151.4	2.12	0
China, Guangzhou (2010-2012)	China	CI5-XI	National / Local	CHN	0.761	18931	9.54061	55	Men Only	Every 5 Years	D_BALF2 (Variant-Informed)	0	2537.6	285512	195.73	-47.86	84.11	235.42	35729.4	1.89	0
China, Guangzhou (2010-2012)	China	CI5-XI	National / Local	CHN	0.761	18931	9.54061	55	Men Only	Once Lifetime	D_BALF2 (Variant-Informed)	0	913.01	102725	223.96	-19.63	30.3	124.68	24302.1	1.28	0
China, Guangzhou (2010-2012)	China	CI5-XI	National / Local	CHN	0.761	18931	9.54061	55	Men Only	Every 1 Years	D0 (Variant-Agnostic)	0	20721.7	1.44949e+06	110.29	-133.29	417.85	824.25	50694.8	2.68	0
China, Guangzhou (2010-2012)	China	CI5-XI	National / Local	CHN	0.761	18931	9.54061	55	Men Only	Every 2 Years	D0 (Variant-Agnostic)	0	11035.5	771936	144.82	-98.77	223.73	543.04	41198.9	2.18	0
China, Guangzhou (2010-2012)	China	CI5-XI	National / Local	CHN	0.761	18931	9.54061	55	Men Only	Every 3 Years	D0 (Variant-Agnostic)	0	7014.56	490670	169.88	-73.71	142.91	388.81	36754.4	1.94	0
China, Guangzhou (2010-2012)	China	CI5-XI	National / Local	CHN	0.761	18931	9.54061	55	Men Only	Every 4 Years	D0 (Variant-Agnostic)	0	5607.62	392254	180.85	-62.74	114.64	317.89	36063.3	1.9	0
China, Guangzhou (2010-2012)	China	CI5-XI	National / Local	CHN	0.761	18931	9.54061	55	Men Only	Every 5 Years	D0 (Variant-Agnostic)	0	4266.4	298436	189.93	-53.66	87.36	275.28	31735.3	1.68	0
China, Guangzhou (2010-2012)	China	CI5-XI	National / Local	CHN	0.761	18931	9.54061	55	Men Only	Once Lifetime	D0 (Variant-Agnostic)	0	1508.25	105502	221.56	-22.03	30.93	145.26	21291.1	1.12	0
China, Guangzhou (2010-2012)	China	CI5-XI	National / Local	CHN	0.761	18931	9.54061	55	Men Only	Every 1 Years	E_BALF2 (Variant-Informed)	11255.7	4203.36	1.27061e+06	114.25	-129.34	371.52	790.82	46979.8	2.48	0
China, Guangzhou (2010-2012)	China	CI5-XI	National / Local	CHN	0.761	18931	9.54061	55	Men Only	Every 2 Years	E_BALF2 (Variant-Informed)	6303.23	2353.9	711548	148.41	-95.18	208.85	516.55	40432.3	2.14	0
China, Guangzhou (2010-2012)	China	CI5-XI	National / Local	CHN	0.761	18931	9.54061	55	Men Only	Every 3 Years	E_BALF2 (Variant-Informed)	4102.43	1532.03	463108	172.87	-70.72	136.29	367.5	37087.3	1.96	0
China, Guangzhou (2010-2012)	China	CI5-XI	National / Local	CHN	0.761	18931	9.54061	55	Men Only	Every 4 Years	E_BALF2 (Variant-Informed)	3307.44	1235.14	373364	183.55	-60.04	110.09	299.22	36793	1.94	0
China, Guangzhou (2010-2012)	China	CI5-XI	National / Local	CHN	0.761	18931	9.54061	55	Men Only	Every 5 Years	E_BALF2 (Variant-Informed)	2537.6	947.65	286460	192.29	-51.3	84.39	258.73	32617.9	1.72	0
China, Guangzhou (2010-2012)	China	CI5-XI	National / Local	CHN	0.761	18931	9.54061	55	Men Only	Once Lifetime	E_BALF2 (Variant-Informed)	913.01	340.96	103066	222.51	-21.08	29.86	137	21793.4	1.15	0
China, Guangzhou (2010-2012)	China	CI5-XI	National / Local	CHN	0.761	18931	9.54061	55	Men Only	Every 1 Years	E0 (Variant-Agnostic)	20733.5	7742.81	1.45678e+06	104.71	-138.88	426.28	872.6	48851.6	2.58	0
China, Guangzhou (2010-2012)	China	CI5-XI	National / Local	CHN	0.761	18931	9.54061	55	Men Only	Every 2 Years	E0 (Variant-Agnostic)	11041.8	4123.49	775818	139.56	-104.03	227.82	583.2	39063.2	2.06	0
China, Guangzhou (2010-2012)	China	CI5-XI	National / Local	CHN	0.761	18931	9.54061	55	Men Only	Every 3 Years	E0 (Variant-Agnostic)	7018.56	2621.04	493137	165.4	-78.19	145.21	422.26	34388.4	1.82	0
China, Guangzhou (2010-2012)	China	CI5-XI	National / Local	CHN	0.761	18931	9.54061	55	Men Only	Every 4 Years	E0 (Variant-Agnostic)	5610.81	2095.32	394227	176.76	-66.83	116.32	347.63	33461.2	1.77	0
China, Guangzhou (2010-2012)	China	CI5-XI	National / Local	CHN	0.761	18931	9.54061	55	Men Only	Every 5 Years	E0 (Variant-Agnostic)	4268.83	1594.17	299936	186.34	-57.25	88.44	301.71	29311	1.55	0
China, Guangzhou (2010-2012)	China	CI5-XI	National / Local	CHN	0.761	18931	9.54061	55	Men Only	Once Lifetime	E0 (Variant-Agnostic)	1509.11	563.57	106033	220.05	-23.54	30.76	159.26	19314.1	1.02	0
China, Guangzhou (2010-2012)	China	CI5-XI	National / Local	CHN	0.761	18931	9.54061	55	Men Only	Every 1 Years	F_BALF2 (Variant-Informed)	11255.7	11255.7	1.27766e+06	114.25	-129.34	379.23	790.82	47954.2	2.53	0
China, Guangzhou (2010-2012)	China	CI5-XI	National / Local	CHN	0.761	18931	9.54061	55	Men Only	Every 2 Years	F_BALF2 (Variant-Informed)	6303.23	6303.23	715497	148.41	-95.18	213.17	516.55	41268	2.18	0
China, Guangzhou (2010-2012)	China	CI5-XI	National / Local	CHN	0.761	18931	9.54061	55	Men Only	Every 3 Years	F_BALF2 (Variant-Informed)	4102.43	4102.43	465678	172.87	-70.72	139.1	367.5	37851.9	2	0
China, Guangzhou (2010-2012)	China	CI5-XI	National / Local	CHN	0.761	18931	9.54061	55	Men Only	Every 4 Years	F_BALF2 (Variant-Informed)	3307.44	3307.44	375437	183.55	-60.04	112.36	299.22	37550.2	1.98	0
China, Guangzhou (2010-2012)	China	CI5-XI	National / Local	CHN	0.761	18931	9.54061	55	Men Only	Every 5 Years	F_BALF2 (Variant-Informed)	2537.6	2537.6	288050	192.29	-51.3	86.13	258.73	33289.8	1.76	0
China, Guangzhou (2010-2012)	China	CI5-XI	National / Local	CHN	0.761	18931	9.54061	55	Men Only	Once Lifetime	F_BALF2 (Variant-Informed)	913.01	913.01	103638	222.51	-21.08	30.48	137	22250	1.18	0
China, Guangzhou (2010-2012)	China	CI5-XI	National / Local	CHN	0.761	18931	9.54061	55	Men Only	Every 1 Years	F0 (Variant-Agnostic)	20733.5	20733.5	1.46977e+06	104.71	-138.88	440.48	872.6	50478.4	2.67	0
China, Guangzhou (2010-2012)	China	CI5-XI	National / Local	CHN	0.761	18931	9.54061	55	Men Only	Every 2 Years	F0 (Variant-Agnostic)	11041.8	11041.8	782736	139.56	-104.03	235.38	583.2	40359.7	2.13	0
China, Guangzhou (2010-2012)	China	CI5-XI	National / Local	CHN	0.761	18931	9.54061	55	Men Only	Every 3 Years	F0 (Variant-Agnostic)	7018.56	7018.56	497535	165.4	-78.19	150.02	422.26	35526.8	1.88	0
China, Guangzhou (2010-2012)	China	CI5-XI	National / Local	CHN	0.761	18931	9.54061	55	Men Only	Every 4 Years	F0 (Variant-Agnostic)	5610.81	5610.81	397742	176.76	-66.83	120.16	347.63	34566.8	1.83	0
China, Guangzhou (2010-2012)	China	CI5-XI	National / Local	CHN	0.761	18931	9.54061	55	Men Only	Every 5 Years	F0 (Variant-Agnostic)	4268.83	4268.83	302611	186.34	-57.25	91.36	301.71	30280.3	1.6	0
China, Guangzhou (2010-2012)	China	CI5-XI	National / Local	CHN	0.761	18931	9.54061	55	Men Only	Once Lifetime	F0 (Variant-Agnostic)	1509.11	1509.11	106978	220.05	-23.54	31.79	159.26	19963.3	1.05	0
China, Guangzhou (2010-2012)	China	CI5-XI	National / Local	CHN	0.761	18931	9.54061	55	Men Only	Every 1 Years	G_BALF2 (Variant-Informed)	0	740.16	1.41628e+06	122.07	-121.52	197.66	725.5	27244.3	1.44	0
China, Guangzhou (2010-2012)	China	CI5-XI	National / Local	CHN	0.761	18931	9.54061	55	Men Only	Every 2 Years	G_BALF2 (Variant-Informed)	0	394.65	755158	155.14	-88.45	106.5	467.47	22781.2	1.2	0
China, Guangzhou (2010-2012)	China	CI5-XI	National / Local	CHN	0.761	18931	9.54061	55	Men Only	Every 3 Years	G_BALF2 (Variant-Informed)	0	250.98	480249	178.32	-65.27	68.35	329.32	20756.1	1.1	0
China, Guangzhou (2010-2012)	China	CI5-XI	National / Local	CHN	0.761	18931	9.54061	55	Men Only	Every 4 Years	G_BALF2 (Variant-Informed)	0	200.68	383990	188.39	-55.2	55.01	266.6	20632.1	1.09	0
China, Guangzhou (2010-2012)	China	CI5-XI	National / Local	CHN	0.761	18931	9.54061	55	Men Only	Every 5 Years	G_BALF2 (Variant-Informed)	0	152.71	292198	196.51	-47.08	41.98	230.12	18241.9	0.96	0
China, Guangzhou (2010-2012)	China	CI5-XI	National / Local	CHN	0.761	18931	9.54061	55	Men Only	Once Lifetime	G_BALF2 (Variant-Informed)	0	54	103332	224.29	-19.3	14.88	121.86	12214.4	0.65	0
China, Guangzhou (2010-2012)	China	CI5-XI	National / Local	CHN	0.761	18931	9.54061	55	Men Only	Every 1 Years	G0 (Variant-Agnostic)	0	1226.34	1.42016e+06	113.17	-130.42	198.34	799.85	24797.2	1.31	0
China, Guangzhou (2010-2012)	China	CI5-XI	National / Local	CHN	0.761	18931	9.54061	55	Men Only	Every 2 Years	G0 (Variant-Agnostic)	0	653.1	756318	147.46	-96.13	106.78	523.47	20398.8	1.08	0
China, Guangzhou (2010-2012)	China	CI5-XI	National / Local	CHN	0.761	18931	9.54061	55	Men Only	Every 3 Years	G0 (Variant-Agnostic)	0	415.13	480742	172.08	-71.51	68.55	373	18377.3	0.97	0
China, Guangzhou (2010-2012)	China	CI5-XI	National / Local	CHN	0.761	18931	9.54061	55	Men Only	Every 4 Years	G0 (Variant-Agnostic)	0	331.87	384318	182.85	-60.74	55.18	303.87	18159	0.96	0
China, Guangzhou (2010-2012)	China	CI5-XI	National / Local	CHN	0.761	18931	9.54061	55	Men Only	Every 5 Years	G0 (Variant-Agnostic)	0	252.49	292398	191.68	-51.91	42.11	262.89	16020.1	0.85	0
China, Guangzhou (2010-2012)	China	CI5-XI	National / Local	CHN	0.761	18931	9.54061	55	Men Only	Once Lifetime	G0 (Variant-Agnostic)	0	89.26	103368	222.26	-21.33	14.93	139.12	10731.3	0.57	0
China, Guangzhou (2010-2012)	China	CI5-XI	National / Local	CHN	0.761	18931	9.54061	55	Men Only	Every 1 Years	No Screening	0	0	0	243.59	-	-	-	-	-	0
China, Guangzhou (2010-2012)	China	CI5-XI	National / Local	CHN	0.761	18931	9.54061	55	Men Only	Every 2 Years	No Screening	0	0	0	243.59	-	-	-	-	-	0
China, Guangzhou (2010-2012)	China	CI5-XI	National / Local	CHN	0.761	18931	9.54061	55	Men Only	Every 3 Years	No Screening	0	0	0	243.59	-	-	-	-	-	0
China, Guangzhou (2010-2012)	China	CI5-XI	National / Local	CHN	0.761	18931	9.54061	55	Men Only	Every 4 Years	No Screening	0	0	0	243.59	-	-	-	-	-	0
China, Guangzhou (2010-2012)	China	CI5-XI	National / Local	CHN	0.761	18931	9.54061	55	Men Only	Every 5 Years	No Screening	0	0	0	243.59	-	-	-	-	-	0
China, Guangzhou (2010-2012)	China	CI5-XI	National / Local	CHN	0.761	18931	9.54061	55	Men Only	Once Lifetime	No Screening	0	0	0	243.59	-	-	-	-	-	0
China, Guangzhou (2010-2012)	China	CI5-XI	National / Local	CHN	0.761	18931	9.54061	60	Men Only	Every 1 Years	A_BALF2 (Variant-Informed)	0	28130.9	871690	105.67	-76.79	274.61	402.32	68257.3	3.61	0
China, Guangzhou (2010-2012)	China	CI5-XI	National / Local	CHN	0.761	18931	9.54061	60	Men Only	Every 2 Years	A_BALF2 (Variant-Informed)	0	14771.7	457729	128.47	-53.99	145.1	251.57	57678.4	3.05	0
China, Guangzhou (2010-2012)	China	CI5-XI	National / Local	CHN	0.761	18931	9.54061	60	Men Only	Every 3 Years	A_BALF2 (Variant-Informed)	0	11779.9	365023	135.75	-46.71	116.29	193.47	60109.9	3.18	0
China, Guangzhou (2010-2012)	China	CI5-XI	National / Local	CHN	0.761	18931	9.54061	60	Men Only	Every 4 Years	A_BALF2 (Variant-Informed)	0	9008.62	279149	143.51	-38.95	89.19	158.89	56135.2	2.97	0
China, Guangzhou (2010-2012)	China	CI5-XI	National / Local	CHN	0.761	18931	9.54061	60	Men Only	Every 5 Years	A_BALF2 (Variant-Informed)	0	6219.6	192726	151.47	-30.99	61.68	132.58	46526.1	2.46	0
China, Guangzhou (2010-2012)	China	CI5-XI	National / Local	CHN	0.761	18931	9.54061	60	Men Only	Once Lifetime	A_BALF2 (Variant-Informed)	0	3261.8	101073	163.91	-18.55	32.4	90.96	35618.5	1.88	0
China, Guangzhou (2010-2012)	China	CI5-XI	National / Local	CHN	0.761	18931	9.54061	60	Men Only	Every 1 Years	A0 (Variant-Agnostic)	0	50381.9	958711	98.78	-83.67	311.42	455.6	68354.6	3.61	0
China, Guangzhou (2010-2012)	China	CI5-XI	National / Local	CHN	0.761	18931	9.54061	60	Men Only	Every 2 Years	A0 (Variant-Agnostic)	0	25436.5	484028	122.64	-59.82	158.19	291.66	54239.1	2.87	0
China, Guangzhou (2010-2012)	China	CI5-XI	National / Local	CHN	0.761	18931	9.54061	60	Men Only	Every 3 Years	A0 (Variant-Agnostic)	0	20108.8	382648	130.18	-52.28	125.69	228.36	55042.6	2.91	0
China, Guangzhou (2010-2012)	China	CI5-XI	National / Local	CHN	0.761	18931	9.54061	60	Men Only	Every 4 Years	A0 (Variant-Agnostic)	0	15248.5	290163	138.64	-43.82	95.61	189.1	50560.8	2.67	0
China, Guangzhou (2010-2012)	China	CI5-XI	National / Local	CHN	0.761	18931	9.54061	60	Men Only	Every 5 Years	A0 (Variant-Agnostic)	0	10437.6	198617	147.53	-34.93	65.56	157.92	41516.1	2.19	0
China, Guangzhou (2010-2012)	China	CI5-XI	National / Local	CHN	0.761	18931	9.54061	60	Men Only	Once Lifetime	A0 (Variant-Agnostic)	0	5425.27	103237	161.55	-20.91	34.14	107.91	31635.7	1.67	0
China, Guangzhou (2010-2012)	China	CI5-XI	National / Local	CHN	0.761	18931	9.54061	60	Men Only	Every 1 Years	B_BALF2 (Variant-Informed)	28130.9	10505.3	882196	101.49	-80.97	286.6	434.43	65970.6	3.48	0
China, Guangzhou (2010-2012)	China	CI5-XI	National / Local	CHN	0.761	18931	9.54061	60	Men Only	Every 2 Years	B_BALF2 (Variant-Informed)	14771.7	5516.4	463246	125.01	-57.45	151.08	275.06	54925.4	2.9	0
China, Guangzhou (2010-2012)	China	CI5-XI	National / Local	CHN	0.761	18931	9.54061	60	Men Only	Every 3 Years	B_BALF2 (Variant-Informed)	11779.9	4399.13	369422	132.46	-50	120.94	213.7	56592.1	2.99	0
China, Guangzhou (2010-2012)	China	CI5-XI	National / Local	CHN	0.761	18931	9.54061	60	Men Only	Every 4 Years	B_BALF2 (Variant-Informed)	9008.62	3364.22	282514	140.67	-41.79	92.6	176.07	52591	2.78	0
China, Guangzhou (2010-2012)	China	CI5-XI	National / Local	CHN	0.761	18931	9.54061	60	Men Only	Every 5 Years	B_BALF2 (Variant-Informed)	6219.6	2322.67	195049	149.17	-33.29	63.82	146.97	43421.7	2.29	0
China, Guangzhou (2010-2012)	China	CI5-XI	National / Local	CHN	0.761	18931	9.54061	60	Men Only	Once Lifetime	B_BALF2 (Variant-Informed)	3261.8	1218.1	102291	162.52	-19.94	33.19	100.7	32955.9	1.74	0
China, Guangzhou (2010-2012)	China	CI5-XI	National / Local	CHN	0.761	18931	9.54061	60	Men Only	Every 1 Years	B0 (Variant-Agnostic)	50067.5	18697.4	977094	94.99	-87.47	333.56	485.8	68661.7	3.63	0
China, Guangzhou (2010-2012)	China	CI5-XI	National / Local	CHN	0.761	18931	9.54061	60	Men Only	Every 2 Years	B0 (Variant-Agnostic)	25277.8	9439.82	493309	119.22	-63.24	169.02	316.12	53468.2	2.82	0
China, Guangzhou (2010-2012)	China	CI5-XI	National / Local	CHN	0.761	18931	9.54061	60	Men Only	Every 3 Years	B0 (Variant-Agnostic)	19983.3	7462.65	389985	126.85	-55.61	134.12	250.47	53549.2	2.83	0
China, Guangzhou (2010-2012)	China	CI5-XI	National / Local	CHN	0.761	18931	9.54061	60	Men Only	Every 4 Years	B0 (Variant-Agnostic)	15153.4	5658.94	295726	135.68	-46.78	101.84	208.64	48809.9	2.58	0
China, Guangzhou (2010-2012)	China	CI5-XI	National / Local	CHN	0.761	18931	9.54061	60	Men Only	Every 5 Years	B0 (Variant-Agnostic)	10372.5	3873.55	202425	145.11	-37.35	69.61	174.6	39864.7	2.11	0
China, Guangzhou (2010-2012)	China	CI5-XI	National / Local	CHN	0.761	18931	9.54061	60	Men Only	Once Lifetime	B0 (Variant-Agnostic)	5391.41	2013.39	105216	160.07	-22.39	35.9	119.36	30079.7	1.59	0
China, Guangzhou (2010-2012)	China	CI5-XI	National / Local	CHN	0.761	18931	9.54061	60	Men Only	Every 1 Years	C_BALF2 (Variant-Informed)	28130.9	28130.9	899821	101.49	-80.97	305.86	434.43	70404.1	3.72	0
China, Guangzhou (2010-2012)	China	CI5-XI	National / Local	CHN	0.761	18931	9.54061	60	Men Only	Every 2 Years	C_BALF2 (Variant-Informed)	14771.7	14771.7	472501	125.01	-57.45	161.2	275.06	58603.2	3.1	0
China, Guangzhou (2010-2012)	China	CI5-XI	National / Local	CHN	0.761	18931	9.54061	60	Men Only	Every 3 Years	C_BALF2 (Variant-Informed)	11779.9	11779.9	376803	132.46	-50	129.01	213.7	60367.6	3.19	0
China, Guangzhou (2010-2012)	China	CI5-XI	National / Local	CHN	0.761	18931	9.54061	60	Men Only	Every 4 Years	C_BALF2 (Variant-Informed)	9008.62	9008.62	288158	140.67	-41.79	98.77	176.07	56095.8	2.96	0
China, Guangzhou (2010-2012)	China	CI5-XI	National / Local	CHN	0.761	18931	9.54061	60	Men Only	Every 5 Years	C_BALF2 (Variant-Informed)	6219.6	6219.6	198946	149.17	-33.29	68.08	146.97	46320.8	2.45	0
China, Guangzhou (2010-2012)	China	CI5-XI	National / Local	CHN	0.761	18931	9.54061	60	Men Only	Once Lifetime	C_BALF2 (Variant-Informed)	3261.8	3261.8	104335	162.52	-19.94	35.42	100.7	35175.3	1.86	0
China, Guangzhou (2010-2012)	China	CI5-XI	National / Local	CHN	0.761	18931	9.54061	60	Men Only	Every 1 Years	C0 (Variant-Agnostic)	50067.5	50067.5	1.00846e+06	94.99	-87.47	367.84	485.8	75717.8	4	0
China, Guangzhou (2010-2012)	China	CI5-XI	National / Local	CHN	0.761	18931	9.54061	60	Men Only	Every 2 Years	C0 (Variant-Agnostic)	25277.8	25277.8	509147	119.22	-63.24	186.33	316.12	58944	3.11	0
China, Guangzhou (2010-2012)	China	CI5-XI	National / Local	CHN	0.761	18931	9.54061	60	Men Only	Every 3 Years	C0 (Variant-Agnostic)	19983.3	19983.3	402506	126.85	-55.61	147.81	250.47	59013.6	3.12	0
China, Guangzhou (2010-2012)	China	CI5-XI	National / Local	CHN	0.761	18931	9.54061	60	Men Only	Every 4 Years	C0 (Variant-Agnostic)	15153.4	15153.4	305221	135.68	-46.78	112.22	208.64	53784.7	2.84	0
China, Guangzhou (2010-2012)	China	CI5-XI	National / Local	CHN	0.761	18931	9.54061	60	Men Only	Every 5 Years	C0 (Variant-Agnostic)	10372.5	10372.5	208924	145.11	-37.35	76.71	174.6	43934.3	2.32	0
China, Guangzhou (2010-2012)	China	CI5-XI	National / Local	CHN	0.761	18931	9.54061	60	Men Only	Once Lifetime	C0 (Variant-Agnostic)	5391.41	5391.41	108594	160.07	-22.39	39.6	119.36	33174.5	1.75	0
China, Guangzhou (2010-2012)	China	CI5-XI	National / Local	CHN	0.761	18931	9.54061	60	Men Only	Every 1 Years	D_BALF2 (Variant-Informed)	0	7816.95	879507	105.67	-76.79	256.01	402.32	63633.5	3.36	0
China, Guangzhou (2010-2012)	China	CI5-XI	National / Local	CHN	0.761	18931	9.54061	60	Men Only	Every 2 Years	D_BALF2 (Variant-Informed)	0	4104.73	461834	128.47	-53.99	135.33	251.57	53794.7	2.84	0
China, Guangzhou (2010-2012)	China	CI5-XI	National / Local	CHN	0.761	18931	9.54061	60	Men Only	Every 3 Years	D_BALF2 (Variant-Informed)	0	3273.37	368296	135.75	-46.71	108.5	193.47	56082.1	2.96	0
China, Guangzhou (2010-2012)	China	CI5-XI	National / Local	CHN	0.761	18931	9.54061	60	Men Only	Every 4 Years	D_BALF2 (Variant-Informed)	0	2503.29	281653	143.51	-38.95	83.23	158.89	52384.3	2.77	0
China, Guangzhou (2010-2012)	China	CI5-XI	National / Local	CHN	0.761	18931	9.54061	60	Men Only	Every 5 Years	D_BALF2 (Variant-Informed)	0	1728.29	194454	151.47	-30.99	57.57	132.58	43422	2.29	0
China, Guangzhou (2010-2012)	China	CI5-XI	National / Local	CHN	0.761	18931	9.54061	60	Men Only	Once Lifetime	D_BALF2 (Variant-Informed)	0	906.38	101980	163.91	-18.55	30.24	90.96	33245.5	1.76	0
China, Guangzhou (2010-2012)	China	CI5-XI	National / Local	CHN	0.761	18931	9.54061	60	Men Only	Every 1 Years	D0 (Variant-Agnostic)	0	13904.7	972639	98.78	-83.67	281.15	455.6	61709.3	3.26	0
China, Guangzhou (2010-2012)	China	CI5-XI	National / Local	CHN	0.761	18931	9.54061	60	Men Only	Every 2 Years	D0 (Variant-Agnostic)	0	7020.12	491060	122.64	-59.82	142.9	291.66	48996.9	2.59	0
China, Guangzhou (2010-2012)	China	CI5-XI	National / Local	CHN	0.761	18931	9.54061	60	Men Only	Every 3 Years	D0 (Variant-Agnostic)	0	5549.76	388207	130.18	-52.28	113.6	228.36	49748.9	2.63	0
China, Guangzhou (2010-2012)	China	CI5-XI	National / Local	CHN	0.761	18931	9.54061	60	Men Only	Every 4 Years	D0 (Variant-Agnostic)	0	4208.39	294378	138.64	-43.82	86.44	189.1	45712.7	2.41	0
China, Guangzhou (2010-2012)	China	CI5-XI	National / Local	CHN	0.761	18931	9.54061	60	Men Only	Every 5 Years	D0 (Variant-Agnostic)	0	2880.65	201502	147.53	-34.93	59.29	157.92	37541.9	1.98	0
China, Guangzhou (2010-2012)	China	CI5-XI	National / Local	CHN	0.761	18931	9.54061	60	Men Only	Once Lifetime	D0 (Variant-Agnostic)	0	1497.3	104736	161.55	-20.91	30.88	107.91	28612.2	1.51	0
China, Guangzhou (2010-2012)	China	CI5-XI	National / Local	CHN	0.761	18931	9.54061	60	Men Only	Every 1 Years	E_BALF2 (Variant-Informed)	7816.95	2919.19	882426	101.49	-80.97	258.67	434.43	59541.6	3.15	0
China, Guangzhou (2010-2012)	China	CI5-XI	National / Local	CHN	0.761	18931	9.54061	60	Men Only	Every 2 Years	E_BALF2 (Variant-Informed)	4104.73	1532.88	463367	125.01	-57.45	136.41	275.06	49592.3	2.62	0
China, Guangzhou (2010-2012)	China	CI5-XI	National / Local	CHN	0.761	18931	9.54061	60	Men Only	Every 3 Years	E_BALF2 (Variant-Informed)	3273.37	1222.42	369519	132.46	-50	109.24	213.7	51117.2	2.7	0
China, Guangzhou (2010-2012)	China	CI5-XI	National / Local	CHN	0.761	18931	9.54061	60	Men Only	Every 4 Years	E_BALF2 (Variant-Informed)	2503.29	934.84	282588	140.67	-41.79	83.65	176.07	47508.6	2.51	0
China, Guangzhou (2010-2012)	China	CI5-XI	National / Local	CHN	0.761	18931	9.54061	60	Men Only	Every 5 Years	E_BALF2 (Variant-Informed)	1728.29	645.42	195100	149.17	-33.29	57.64	146.97	39217.5	2.07	0
China, Guangzhou (2010-2012)	China	CI5-XI	National / Local	CHN	0.761	18931	9.54061	60	Men Only	Once Lifetime	E_BALF2 (Variant-Informed)	906.38	338.48	102318	162.52	-19.94	29.95	100.7	29737.5	1.57	0
China, Guangzhou (2010-2012)	China	CI5-XI	National / Local	CHN	0.761	18931	9.54061	60	Men Only	Every 1 Years	E0 (Variant-Agnostic)	13912.6	5195.59	977529	94.99	-87.47	286.67	485.8	59010.9	3.12	0
China, Guangzhou (2010-2012)	China	CI5-XI	National / Local	CHN	0.761	18931	9.54061	60	Men Only	Every 2 Years	E0 (Variant-Agnostic)	7024.12	2623.12	493529	119.22	-63.24	145.35	316.12	45978.6	2.43	0
China, Guangzhou (2010-2012)	China	CI5-XI	National / Local	CHN	0.761	18931	9.54061	60	Men Only	Every 3 Years	E0 (Variant-Agnostic)	5552.92	2073.7	390159	126.85	-55.61	115.4	250.47	46075.3	2.43	0
China, Guangzhou (2010-2012)	China	CI5-XI	National / Local	CHN	0.761	18931	9.54061	60	Men Only	Every 4 Years	E0 (Variant-Agnostic)	4210.79	1572.49	295858	135.68	-46.78	87.64	208.64	42005.6	2.22	0
China, Guangzhou (2010-2012)	China	CI5-XI	National / Local	CHN	0.761	18931	9.54061	60	Men Only	Every 5 Years	E0 (Variant-Agnostic)	2882.29	1076.37	202515	145.11	-37.35	59.89	174.6	34298.5	1.81	0
China, Guangzhou (2010-2012)	China	CI5-XI	National / Local	CHN	0.761	18931	9.54061	60	Men Only	Once Lifetime	E0 (Variant-Agnostic)	1498.15	559.48	105263	160.07	-22.39	30.85	119.36	25846.7	1.37	0
China, Guangzhou (2010-2012)	China	CI5-XI	National / Local	CHN	0.761	18931	9.54061	60	Men Only	Every 1 Years	F_BALF2 (Variant-Informed)	7816.95	7816.95	887324	101.49	-80.97	264.02	434.43	60773.5	3.21	0
China, Guangzhou (2010-2012)	China	CI5-XI	National / Local	CHN	0.761	18931	9.54061	60	Men Only	Every 2 Years	F_BALF2 (Variant-Informed)	4104.73	4104.73	465939	125.01	-57.45	139.22	275.06	50614.3	2.67	0
China, Guangzhou (2010-2012)	China	CI5-XI	National / Local	CHN	0.761	18931	9.54061	60	Men Only	Every 3 Years	F_BALF2 (Variant-Informed)	3273.37	3273.37	371569	132.46	-50	111.48	213.7	52166.3	2.76	0
China, Guangzhou (2010-2012)	China	CI5-XI	National / Local	CHN	0.761	18931	9.54061	60	Men Only	Every 4 Years	F_BALF2 (Variant-Informed)	2503.29	2503.29	284156	140.67	-41.79	85.36	176.07	48482.5	2.56	0
China, Guangzhou (2010-2012)	China	CI5-XI	National / Local	CHN	0.761	18931	9.54061	60	Men Only	Every 5 Years	F_BALF2 (Variant-Informed)	1728.29	1728.29	196183	149.17	-33.29	58.82	146.97	40023.2	2.11	0
China, Guangzhou (2010-2012)	China	CI5-XI	National / Local	CHN	0.761	18931	9.54061	60	Men Only	Once Lifetime	F_BALF2 (Variant-Informed)	906.38	906.38	102886	162.52	-19.94	30.57	100.7	30354.2	1.6	0
China, Guangzhou (2010-2012)	China	CI5-XI	National / Local	CHN	0.761	18931	9.54061	60	Men Only	Every 1 Years	F0 (Variant-Agnostic)	13912.6	13912.6	986246	94.99	-87.47	296.2	485.8	60971.6	3.22	0
China, Guangzhou (2010-2012)	China	CI5-XI	National / Local	CHN	0.761	18931	9.54061	60	Men Only	Every 2 Years	F0 (Variant-Agnostic)	7024.12	7024.12	497930	119.22	-63.24	150.16	316.12	47500.2	2.51	0
China, Guangzhou (2010-2012)	China	CI5-XI	National / Local	CHN	0.761	18931	9.54061	60	Men Only	Every 3 Years	F0 (Variant-Agnostic)	5552.92	5552.92	393638	126.85	-55.61	119.21	250.47	47593.8	2.51	0
China, Guangzhou (2010-2012)	China	CI5-XI	National / Local	CHN	0.761	18931	9.54061	60	Men Only	Every 4 Years	F0 (Variant-Agnostic)	4210.79	4210.79	298497	135.68	-46.78	90.53	208.64	43388	2.29	0
China, Guangzhou (2010-2012)	China	CI5-XI	National / Local	CHN	0.761	18931	9.54061	60	Men Only	Every 5 Years	F0 (Variant-Agnostic)	2882.29	2882.29	204321	145.11	-37.35	61.86	174.6	35429.4	1.87	0
China, Guangzhou (2010-2012)	China	CI5-XI	National / Local	CHN	0.761	18931	9.54061	60	Men Only	Once Lifetime	F0 (Variant-Agnostic)	1498.15	1498.15	106202	160.07	-22.39	31.88	119.36	26706.7	1.41	0
China, Guangzhou (2010-2012)	China	CI5-XI	National / Local	CHN	0.761	18931	9.54061	60	Men Only	Every 1 Years	G_BALF2 (Variant-Informed)	0	497.08	951157	106.64	-75.82	133.47	394.91	33798.2	1.79	0
China, Guangzhou (2010-2012)	China	CI5-XI	National / Local	CHN	0.761	18931	9.54061	60	Men Only	Every 2 Years	G_BALF2 (Variant-Informed)	0	251.18	480628	129.26	-53.2	68.33	246.21	27752.1	1.47	0
China, Guangzhou (2010-2012)	China	CI5-XI	National / Local	CHN	0.761	18931	9.54061	60	Men Only	Every 3 Years	G_BALF2 (Variant-Informed)	0	198.61	380028	136.5	-45.96	54.6	188.9	28902.2	1.53	0
China, Guangzhou (2010-2012)	China	CI5-XI	National / Local	CHN	0.761	18931	9.54061	60	Men Only	Every 4 Years	G_BALF2 (Variant-Informed)	0	150.63	288225	144.15	-38.31	41.67	155.02	26879.3	1.42	0
China, Guangzhou (2010-2012)	China	CI5-XI	National / Local	CHN	0.761	18931	9.54061	60	Men Only	Every 5 Years	G_BALF2 (Variant-Informed)	0	103.12	197324	151.99	-30.47	28.63	129.33	22139.3	1.17	0
China, Guangzhou (2010-2012)	China	CI5-XI	National / Local	CHN	0.761	18931	9.54061	60	Men Only	Once Lifetime	G_BALF2 (Variant-Informed)	0	53.61	102582	164.23	-18.23	14.94	88.74	16832.8	0.89	0
China, Guangzhou (2010-2012)	China	CI5-XI	National / Local	CHN	0.761	18931	9.54061	60	Men Only	Every 1 Years	G0 (Variant-Agnostic)	0	822.9	952959	100.78	-81.68	133.84	439.92	30423.7	1.61	0
China, Guangzhou (2010-2012)	China	CI5-XI	National / Local	CHN	0.761	18931	9.54061	60	Men Only	Every 2 Years	G0 (Variant-Agnostic)	0	415.46	481124	124.4	-58.06	68.5	279.24	24531.2	1.3	0
China, Guangzhou (2010-2012)	China	CI5-XI	National / Local	CHN	0.761	18931	9.54061	60	Men Only	Every 3 Years	G0 (Variant-Agnostic)	0	328.44	380352	131.88	-50.58	54.77	217.31	25201.7	1.33	0
China, Guangzhou (2010-2012)	China	CI5-XI	National / Local	CHN	0.761	18931	9.54061	60	Men Only	Every 4 Years	G0 (Variant-Agnostic)	0	249.06	288422	140.15	-42.31	41.81	179.28	23322.4	1.23	0
China, Guangzhou (2010-2012)	China	CI5-XI	National / Local	CHN	0.761	18931	9.54061	60	Men Only	Every 5 Years	G0 (Variant-Agnostic)	0	170.48	197425	148.75	-33.71	28.73	149.63	19203.5	1.01	0
China, Guangzhou (2010-2012)	China	CI5-XI	National / Local	CHN	0.761	18931	9.54061	60	Men Only	Once Lifetime	G0 (Variant-Agnostic)	0	88.61	102617	162.28	-20.18	14.99	102.37	14643.8	0.77	0
China, Guangzhou (2010-2012)	China	CI5-XI	National / Local	CHN	0.761	18931	9.54061	60	Men Only	Every 1 Years	No Screening	0	0	0	182.46	-	-	-	-	-	0
China, Guangzhou (2010-2012)	China	CI5-XI	National / Local	CHN	0.761	18931	9.54061	60	Men Only	Every 2 Years	No Screening	0	0	0	182.46	-	-	-	-	-	0
China, Guangzhou (2010-2012)	China	CI5-XI	National / Local	CHN	0.761	18931	9.54061	60	Men Only	Every 3 Years	No Screening	0	0	0	182.46	-	-	-	-	-	0
China, Guangzhou (2010-2012)	China	CI5-XI	National / Local	CHN	0.761	18931	9.54061	60	Men Only	Every 4 Years	No Screening	0	0	0	182.46	-	-	-	-	-	0
China, Guangzhou (2010-2012)	China	CI5-XI	National / Local	CHN	0.761	18931	9.54061	60	Men Only	Every 5 Years	No Screening	0	0	0	182.46	-	-	-	-	-	0
China, Guangzhou (2010-2012)	China	CI5-XI	National / Local	CHN	0.761	18931	9.54061	60	Men Only	Once Lifetime	No Screening	0	0	0	182.46	-	-	-	-	-	0
China, Hengdong (2009-2012)	China	CI5-XI	National / Local	CHN	0.761	18931	5.65272	40	Men and Women	Every 1 Years	A_BALF2 (Variant-Informed)	0	76837.5	2.38096e+06	52.43	-98.79	747.47	845.87	88366.9	4.67	0
China, Hengdong (2009-2012)	China	CI5-XI	National / Local	CHN	0.761	18931	5.65272	40	Men and Women	Every 2 Years	A_BALF2 (Variant-Informed)	0	41953	1.3e+06	80.17	-71.04	408.55	563.66	72480.9	3.83	0
China, Hengdong (2009-2012)	China	CI5-XI	National / Local	CHN	0.761	18931	5.65272	40	Men and Women	Every 3 Years	A_BALF2 (Variant-Informed)	0	29069.1	900761	96.62	-54.6	283.44	412.94	68640.8	3.63	0
China, Hengdong (2009-2012)	China	CI5-XI	National / Local	CHN	0.761	18931	5.65272	40	Men and Women	Every 4 Years	A_BALF2 (Variant-Informed)	0	23483	727665	104.32	-46.9	229.13	341.79	67037.7	3.54	0
China, Hengdong (2009-2012)	China	CI5-XI	National / Local	CHN	0.761	18931	5.65272	40	Men and Women	Every 5 Years	A_BALF2 (Variant-Informed)	0	18107.5	561096	110.74	-40.47	176.77	294.4	60044.2	3.17	0
China, Hengdong (2009-2012)	China	CI5-XI	National / Local	CHN	0.761	18931	5.65272	40	Men and Women	Once Lifetime	A_BALF2 (Variant-Informed)	0	3321.65	102928	141.4	-9.81	32.48	108.75	29867.3	1.58	0
China, Hengdong (2009-2012)	China	CI5-XI	National / Local	CHN	0.761	18931	5.65272	40	Men and Women	Every 1 Years	A0 (Variant-Agnostic)	0	155074	2.95087e+06	44.8	-106.42	956.24	930.14	102806	5.43	0
China, Hengdong (2009-2012)	China	CI5-XI	National / Local	CHN	0.761	18931	5.65272	40	Men and Women	Every 2 Years	A0 (Variant-Agnostic)	0	77827	1.48096e+06	73.63	-77.58	480.29	628.68	76396.5	4.04	0
China, Hengdong (2009-2012)	China	CI5-XI	National / Local	CHN	0.761	18931	5.65272	40	Men and Women	Every 3 Years	A0 (Variant-Agnostic)	0	52067.3	990781	91.02	-60.19	321.7	465.6	69093	3.65	0
China, Hengdong (2009-2012)	China	CI5-XI	National / Local	CHN	0.761	18931	5.65272	40	Men and Women	Every 4 Years	A0 (Variant-Agnostic)	0	41414.6	788073	99.27	-51.94	256.05	387.38	66098.2	3.49	0
China, Hengdong (2009-2012)	China	CI5-XI	National / Local	CHN	0.761	18931	5.65272	40	Men and Women	Every 5 Years	A0 (Variant-Agnostic)	0	31441.9	598303	106.24	-44.97	194.49	334.78	58096.1	3.07	0
China, Hengdong (2009-2012)	China	CI5-XI	National / Local	CHN	0.761	18931	5.65272	40	Men and Women	Once Lifetime	A0 (Variant-Agnostic)	0	5524.8	105131	140.26	-10.96	34.23	124.12	27578.7	1.46	0
China, Hengdong (2009-2012)	China	CI5-XI	National / Local	CHN	0.761	18931	5.65272	40	Men and Women	Every 1 Years	B_BALF2 (Variant-Informed)	76837.5	28694.5	2.40965e+06	47.68	-103.53	782.07	898.11	87078.9	4.6	0
China, Hengdong (2009-2012)	China	CI5-XI	National / Local	CHN	0.761	18931	5.65272	40	Men and Women	Every 2 Years	B_BALF2 (Variant-Informed)	41953	15667.1	1.31566e+06	76.14	-75.07	427.24	603.72	70769.1	3.74	0
China, Hengdong (2009-2012)	China	CI5-XI	National / Local	CHN	0.761	18931	5.65272	40	Men and Women	Every 3 Years	B_BALF2 (Variant-Informed)	29069.1	10855.7	911616	93.19	-58.03	296.28	445.26	66540.4	3.51	0
China, Hengdong (2009-2012)	China	CI5-XI	National / Local	CHN	0.761	18931	5.65272	40	Men and Women	Every 4 Years	B_BALF2 (Variant-Informed)	23483	8769.57	736434	101.23	-49.98	239.42	369.71	64757.8	3.42	0
China, Hengdong (2009-2012)	China	CI5-XI	National / Local	CHN	0.761	18931	5.65272	40	Men and Women	Every 5 Years	B_BALF2 (Variant-Informed)	18107.5	6762.14	567858	108	-43.22	184.61	319.1	57853.4	3.06	0
China, Hengdong (2009-2012)	China	CI5-XI	National / Local	CHN	0.761	18931	5.65272	40	Men and Women	Once Lifetime	B_BALF2 (Variant-Informed)	3321.65	1240.45	104168	140.7	-10.52	33.56	118.21	28392.3	1.5	0
China, Hengdong (2009-2012)	China	CI5-XI	National / Local	CHN	0.761	18931	5.65272	40	Men and Women	Every 1 Years	B0 (Variant-Agnostic)	154106	57549.9	3.00746e+06	40.74	-110.47	1026.51	976.11	105164	5.56	0
China, Hengdong (2009-2012)	China	CI5-XI	National / Local	CHN	0.761	18931	5.65272	40	Men and Women	Every 2 Years	B0 (Variant-Agnostic)	77341.3	28882.6	1509356	69.86	-81.35	515.33	667.19	77238.3	4.08	0
China, Hengdong (2009-2012)	China	CI5-XI	National / Local	CHN	0.761	18931	5.65272	40	Men and Women	Every 3 Years	B0 (Variant-Agnostic)	51742.3	19322.9	1.00978e+06	87.66	-63.55	345	498.4	69222.8	3.66	0
China, Hengdong (2009-2012)	China	CI5-XI	National / Local	CHN	0.761	18931	5.65272	40	Men and Women	Every 4 Years	B0 (Variant-Agnostic)	41156.1	15369.5	803184	96.2	-55.02	274.5	416.41	65920.5	3.48	0
China, Hengdong (2009-2012)	China	CI5-XI	National / Local	CHN	0.761	18931	5.65272	40	Men and Women	Every 5 Years	B0 (Variant-Agnostic)	31245.6	11668.5	609775	103.48	-47.73	208.4	360.88	57747	3.05	0
China, Hengdong (2009-2012)	China	CI5-XI	National / Local	CHN	0.761	18931	5.65272	40	Men and Women	Once Lifetime	B0 (Variant-Agnostic)	5490.32	2050.33	107147	139.56	-11.66	36.32	134.05	27091.2	1.43	0
China, Hengdong (2009-2012)	China	CI5-XI	National / Local	CHN	0.761	18931	5.65272	40	Men and Women	Every 1 Years	C_BALF2 (Variant-Informed)	76837.5	76837.5	2.4578e+06	47.68	-103.53	834.65	898.11	92934.4	4.91	0
China, Hengdong (2009-2012)	China	CI5-XI	National / Local	CHN	0.761	18931	5.65272	40	Men and Women	Every 2 Years	C_BALF2 (Variant-Informed)	41953	41953	1.34195e+06	76.14	-75.07	455.96	603.72	75525.6	3.99	0
China, Hengdong (2009-2012)	China	CI5-XI	National / Local	CHN	0.761	18931	5.65272	40	Men and Women	Every 3 Years	C_BALF2 (Variant-Informed)	29069.1	29069.1	929830	93.19	-58.03	316.18	445.26	71009.4	3.75	0
China, Hengdong (2009-2012)	China	CI5-XI	National / Local	CHN	0.761	18931	5.65272	40	Men and Women	Every 4 Years	C_BALF2 (Variant-Informed)	23483	23483	751148	101.23	-49.98	255.49	369.71	69105.8	3.65	0
China, Hengdong (2009-2012)	China	CI5-XI	National / Local	CHN	0.761	18931	5.65272	40	Men and Women	Every 5 Years	C_BALF2 (Variant-Informed)	18107.5	18107.5	579203	108	-43.22	197.01	319.1	61738.1	3.26	0
China, Hengdong (2009-2012)	China	CI5-XI	National / Local	CHN	0.761	18931	5.65272	40	Men and Women	Once Lifetime	C_BALF2 (Variant-Informed)	3321.65	3321.65	106249	140.7	-10.52	35.84	118.21	30316.2	1.6	0
China, Hengdong (2009-2012)	China	CI5-XI	National / Local	CHN	0.761	18931	5.65272	40	Men and Women	Every 1 Years	C0 (Variant-Agnostic)	154106	154106	3.10401e+06	40.74	-110.47	1131.98	976.11	115969	6.13	0
China, Hengdong (2009-2012)	China	CI5-XI	National / Local	CHN	0.761	18931	5.65272	40	Men and Women	Every 2 Years	C0 (Variant-Agnostic)	77341.3	77341.3	1.55781e+06	69.86	-81.35	568.27	667.19	85172.7	4.5	0
China, Hengdong (2009-2012)	China	CI5-XI	National / Local	CHN	0.761	18931	5.65272	40	Men and Women	Every 3 Years	C0 (Variant-Agnostic)	51742.3	51742.3	1.0422e+06	87.66	-63.55	380.42	498.4	76329.2	4.03	0
China, Hengdong (2009-2012)	China	CI5-XI	National / Local	CHN	0.761	18931	5.65272	40	Men and Women	Every 4 Years	C0 (Variant-Agnostic)	41156.1	41156.1	828971	96.2	-55.02	302.67	416.41	72686.1	3.84	0
China, Hengdong (2009-2012)	China	CI5-XI	National / Local	CHN	0.761	18931	5.65272	40	Men and Women	Every 5 Years	C0 (Variant-Agnostic)	31245.6	31245.6	629352	103.48	-47.73	229.79	360.88	63674.1	3.36	0
China, Hengdong (2009-2012)	China	CI5-XI	National / Local	CHN	0.761	18931	5.65272	40	Men and Women	Once Lifetime	C0 (Variant-Agnostic)	5490.32	5490.32	110587	139.56	-11.66	40.07	134.05	29895.5	1.58	0
China, Hengdong (2009-2012)	China	CI5-XI	National / Local	CHN	0.761	18931	5.65272	40	Men and Women	Every 1 Years	D_BALF2 (Variant-Informed)	0	21351.4	2.40231e+06	52.43	-98.79	696.67	845.87	82362.3	4.35	0
China, Hengdong (2009-2012)	China	CI5-XI	National / Local	CHN	0.761	18931	5.65272	40	Men and Women	Every 2 Years	D_BALF2 (Variant-Informed)	0	11657.8	1.31165e+06	80.17	-71.04	380.82	563.66	67560.6	3.57	0
China, Hengdong (2009-2012)	China	CI5-XI	National / Local	CHN	0.761	18931	5.65272	40	Men and Women	Every 3 Years	D_BALF2 (Variant-Informed)	0	8077.64	908838	96.62	-54.6	264.22	412.94	63986.8	3.38	0
China, Hengdong (2009-2012)	China	CI5-XI	National / Local	CHN	0.761	18931	5.65272	40	Men and Women	Every 4 Years	D_BALF2 (Variant-Informed)	0	6525.39	734190	104.32	-46.9	213.6	341.79	62495.3	3.3	0
China, Hengdong (2009-2012)	China	CI5-XI	National / Local	CHN	0.761	18931	5.65272	40	Men and Women	Every 5 Years	D_BALF2 (Variant-Informed)	0	5031.67	566128	110.74	-40.47	164.8	294.4	55977.6	2.96	0
China, Hengdong (2009-2012)	China	CI5-XI	National / Local	CHN	0.761	18931	5.65272	40	Men and Women	Once Lifetime	D_BALF2 (Variant-Informed)	0	923.01	103851	141.4	-9.81	30.28	108.75	27847.4	1.47	0
China, Hengdong (2009-2012)	China	CI5-XI	National / Local	CHN	0.761	18931	5.65272	40	Men and Women	Every 1 Years	D0 (Variant-Agnostic)	0	42798.2	2.99374e+06	44.8	-106.42	863.09	930.14	92791.2	4.9	0
China, Hengdong (2009-2012)	China	CI5-XI	National / Local	CHN	0.761	18931	5.65272	40	Men and Women	Every 2 Years	D0 (Variant-Agnostic)	0	21479.2	1.50247e+06	73.63	-77.58	433.53	628.68	68959.3	3.64	0
China, Hengdong (2009-2012)	China	CI5-XI	National / Local	CHN	0.761	18931	5.65272	40	Men and Women	Every 3 Years	D0 (Variant-Agnostic)	0	14369.9	1.00518e+06	91.02	-60.19	290.42	465.6	62374.3	3.29	0
China, Hengdong (2009-2012)	China	CI5-XI	National / Local	CHN	0.761	18931	5.65272	40	Men and Women	Every 4 Years	D0 (Variant-Agnostic)	0	11429.9	799522	99.27	-51.94	231.17	387.38	59674.7	3.15	0
China, Hengdong (2009-2012)	China	CI5-XI	National / Local	CHN	0.761	18931	5.65272	40	Men and Women	Every 5 Years	D0 (Variant-Agnostic)	0	8677.52	606995	106.24	-44.97	175.6	334.78	52452.9	2.77	0
China, Hengdong (2009-2012)	China	CI5-XI	National / Local	CHN	0.761	18931	5.65272	40	Men and Women	Once Lifetime	D0 (Variant-Agnostic)	0	1524.77	106658	140.26	-10.96	30.91	124.12	24903.7	1.32	0
China, Hengdong (2009-2012)	China	CI5-XI	National / Local	CHN	0.761	18931	5.65272	40	Men and Women	Every 1 Years	E_BALF2 (Variant-Informed)	21351.4	7973.56	2.41028e+06	47.68	-103.53	705.81	898.11	78587.8	4.15	0
China, Hengdong (2009-2012)	China	CI5-XI	National / Local	CHN	0.761	18931	5.65272	40	Men and Women	Every 2 Years	E_BALF2 (Variant-Informed)	11657.8	4353.54	1.31601e+06	76.14	-75.07	385.6	603.72	63871.6	3.37	0
China, Hengdong (2009-2012)	China	CI5-XI	National / Local	CHN	0.761	18931	5.65272	40	Men and Women	Every 3 Years	E_BALF2 (Variant-Informed)	8077.64	3016.55	911855	93.19	-58.03	267.42	445.26	60060	3.17	0
China, Hengdong (2009-2012)	China	CI5-XI	National / Local	CHN	0.761	18931	5.65272	40	Men and Women	Every 4 Years	E_BALF2 (Variant-Informed)	6525.39	2436.87	736627	101.23	-49.98	216.11	369.71	58452.8	3.09	0
China, Hengdong (2009-2012)	China	CI5-XI	National / Local	CHN	0.761	18931	5.65272	40	Men and Women	Every 5 Years	E_BALF2 (Variant-Informed)	5031.67	1879.05	568007	108	-43.22	166.63	319.1	52220.2	2.76	0
China, Hengdong (2009-2012)	China	CI5-XI	National / Local	CHN	0.761	18931	5.65272	40	Men and Women	Once Lifetime	E_BALF2 (Variant-Informed)	923.01	344.69	104195	140.7	-10.52	30.27	118.21	25602.4	1.35	0
China, Hengdong (2009-2012)	China	CI5-XI	National / Local	CHN	0.761	18931	5.65272	40	Men and Women	Every 1 Years	E0 (Variant-Agnostic)	42822.6	15991.8	3.0088e+06	40.74	-110.47	882.25	976.11	90384.9	4.77	0
China, Hengdong (2009-2012)	China	CI5-XI	National / Local	CHN	0.761	18931	5.65272	40	Men and Women	Every 2 Years	E0 (Variant-Agnostic)	21491.4	8025.84	1.51003e+06	69.86	-81.35	442.92	667.19	66386.2	3.51	0
China, Hengdong (2009-2012)	China	CI5-XI	National / Local	CHN	0.761	18931	5.65272	40	Men and Women	Every 3 Years	E0 (Variant-Agnostic)	14378	5369.39	1.01023e+06	87.66	-63.55	296.56	498.4	59503.1	3.14	0
China, Hengdong (2009-2012)	China	CI5-XI	National / Local	CHN	0.761	18931	5.65272	40	Men and Women	Every 4 Years	E0 (Variant-Agnostic)	11436.4	4270.85	803542	96.2	-55.02	235.97	416.41	56666.9	2.99	0
China, Hengdong (2009-2012)	China	CI5-XI	National / Local	CHN	0.761	18931	5.65272	40	Men and Women	Every 5 Years	E0 (Variant-Agnostic)	8682.47	3242.41	610047	103.48	-47.73	179.14	360.88	49640.3	2.62	0
China, Hengdong (2009-2012)	China	CI5-XI	National / Local	CHN	0.761	18931	5.65272	40	Men and Women	Once Lifetime	E0 (Variant-Agnostic)	1525.64	569.74	107194	139.56	-11.66	31.17	134.05	23255.6	1.23	0
China, Hengdong (2009-2012)	China	CI5-XI	National / Local	CHN	0.761	18931	5.65272	40	Men and Women	Every 1 Years	F_BALF2 (Variant-Informed)	21351.4	21351.4	2.42366e+06	47.68	-103.53	720.42	898.11	80214.9	4.24	0
China, Hengdong (2009-2012)	China	CI5-XI	National / Local	CHN	0.761	18931	5.65272	40	Men and Women	Every 2 Years	F_BALF2 (Variant-Informed)	11657.8	11657.8	1.32331e+06	76.14	-75.07	393.58	603.72	65193.3	3.44	0
China, Hengdong (2009-2012)	China	CI5-XI	National / Local	CHN	0.761	18931	5.65272	40	Men and Women	Every 3 Years	F_BALF2 (Variant-Informed)	8077.64	8077.64	916916	93.19	-58.03	272.95	445.26	61301.8	3.24	0
China, Hengdong (2009-2012)	China	CI5-XI	National / Local	CHN	0.761	18931	5.65272	40	Men and Women	Every 4 Years	F_BALF2 (Variant-Informed)	6525.39	6525.39	740715	101.23	-49.98	220.58	369.71	59661	3.15	0
China, Hengdong (2009-2012)	China	CI5-XI	National / Local	CHN	0.761	18931	5.65272	40	Men and Women	Every 5 Years	F_BALF2 (Variant-Informed)	5031.67	5031.67	571159	108	-43.22	170.08	319.1	53299.6	2.82	0
China, Hengdong (2009-2012)	China	CI5-XI	National / Local	CHN	0.761	18931	5.65272	40	Men and Women	Once Lifetime	F_BALF2 (Variant-Informed)	923.01	923.01	104774	140.7	-10.52	30.9	118.21	26137	1.38	0
China, Hengdong (2009-2012)	China	CI5-XI	National / Local	CHN	0.761	18931	5.65272	40	Men and Women	Every 1 Years	F0 (Variant-Agnostic)	42822.6	42822.6	3.03563e+06	40.74	-110.47	911.56	976.11	93387.5	4.93	0
China, Hengdong (2009-2012)	China	CI5-XI	National / Local	CHN	0.761	18931	5.65272	40	Men and Women	Every 2 Years	F0 (Variant-Agnostic)	21491.4	21491.4	1.52349e+06	69.86	-81.35	457.63	667.19	68591	3.62	0
China, Hengdong (2009-2012)	China	CI5-XI	National / Local	CHN	0.761	18931	5.65272	40	Men and Women	Every 3 Years	F0 (Variant-Agnostic)	14378	14378	1.01924e+06	87.66	-63.55	306.4	498.4	61477.8	3.25	0
China, Hengdong (2009-2012)	China	CI5-XI	National / Local	CHN	0.761	18931	5.65272	40	Men and Women	Every 4 Years	F0 (Variant-Agnostic)	11436.4	11436.4	810708	96.2	-55.02	243.8	416.41	58546.9	3.09	0
China, Hengdong (2009-2012)	China	CI5-XI	National / Local	CHN	0.761	18931	5.65272	40	Men and Women	Every 5 Years	F0 (Variant-Agnostic)	8682.47	8682.47	615487	103.48	-47.73	185.08	360.88	51287.3	2.71	0
China, Hengdong (2009-2012)	China	CI5-XI	National / Local	CHN	0.761	18931	5.65272	40	Men and Women	Once Lifetime	F0 (Variant-Agnostic)	1525.64	1525.64	108150	139.56	-11.66	32.22	134.05	24034.8	1.27	0
China, Hengdong (2009-2012)	China	CI5-XI	National / Local	CHN	0.761	18931	5.65272	40	Men and Women	Every 1 Years	G_BALF2 (Variant-Informed)	0	1524.77	2.9176e+06	53.45	-97.76	406.77	834.87	48722.6	2.57	0
China, Hengdong (2009-2012)	China	CI5-XI	National / Local	CHN	0.761	18931	5.65272	40	Men and Women	Every 2 Years	G_BALF2 (Variant-Informed)	0	767.2	1.46803e+06	81	-70.21	205.02	555.82	36886.6	1.95	0
China, Hengdong (2009-2012)	China	CI5-XI	National / Local	CHN	0.761	18931	5.65272	40	Men and Women	Every 3 Years	G_BALF2 (Variant-Informed)	0	513.71	982973	97.3	-53.91	137.62	406.88	33823.1	1.79	0
China, Hengdong (2009-2012)	China	CI5-XI	National / Local	CHN	0.761	18931	5.65272	40	Men and Women	Every 4 Years	G_BALF2 (Variant-Informed)	0	408.75	782137	104.94	-46.28	109.65	336.63	32571.3	1.72	0
China, Hengdong (2009-2012)	China	CI5-XI	National / Local	CHN	0.761	18931	5.65272	40	Men and Women	Every 5 Years	G_BALF2 (Variant-Informed)	0	310.43	593997	111.29	-39.92	83.36	289.85	28759.8	1.52	0
China, Hengdong (2009-2012)	China	CI5-XI	National / Local	CHN	0.761	18931	5.65272	40	Men and Women	Once Lifetime	G_BALF2 (Variant-Informed)	0	54.59	104464	141.53	-9.68	14.71	107.18	13726.2	0.73	0
China, Hengdong (2009-2012)	China	CI5-XI	National / Local	CHN	0.761	18931	5.65272	40	Men and Women	Every 1 Years	G0 (Variant-Agnostic)	0	2532.86	2.93317e+06	46.88	-104.33	409.71	906.96	45174.7	2.39	0
China, Hengdong (2009-2012)	China	CI5-XI	National / Local	CHN	0.761	18931	5.65272	40	Men and Women	Every 2 Years	G0 (Variant-Agnostic)	0	1271.17	1.47207e+06	75.46	-75.75	205.98	610.55	33736.5	1.78	0
China, Hengdong (2009-2012)	China	CI5-XI	National / Local	CHN	0.761	18931	5.65272	40	Men and Women	Every 3 Years	G0 (Variant-Agnostic)	0	850.43	984837	92.6	-58.61	138.16	450.8	30648.6	1.62	0
China, Hengdong (2009-2012)	China	CI5-XI	National / Local	CHN	0.761	18931	5.65272	40	Men and Women	Every 4 Years	G0 (Variant-Agnostic)	0	676.44	783345	100.7	-50.51	110.05	374.51	29386.3	1.55	0
China, Hengdong (2009-2012)	China	CI5-XI	National / Local	CHN	0.761	18931	5.65272	40	Men and Women	Every 5 Years	G0 (Variant-Agnostic)	0	513.55	594714	107.52	-43.69	83.65	323.34	25869.9	1.37	0
China, Hengdong (2009-2012)	China	CI5-XI	National / Local	CHN	0.761	18931	5.65272	40	Men and Women	Once Lifetime	G0 (Variant-Agnostic)	0	90.24	104500	140.58	-10.64	14.75	119.84	12308.6	0.65	0
China, Hengdong (2009-2012)	China	CI5-XI	National / Local	CHN	0.761	18931	5.65272	40	Men and Women	Every 1 Years	No Screening	0	0	0	151.21	-	-	-	-	-	0
China, Hengdong (2009-2012)	China	CI5-XI	National / Local	CHN	0.761	18931	5.65272	40	Men and Women	Every 2 Years	No Screening	0	0	0	151.21	-	-	-	-	-	0
China, Hengdong (2009-2012)	China	CI5-XI	National / Local	CHN	0.761	18931	5.65272	40	Men and Women	Every 3 Years	No Screening	0	0	0	151.21	-	-	-	-	-	0
China, Hengdong (2009-2012)	China	CI5-XI	National / Local	CHN	0.761	18931	5.65272	40	Men and Women	Every 4 Years	No Screening	0	0	0	151.21	-	-	-	-	-	0
China, Hengdong (2009-2012)	China	CI5-XI	National / Local	CHN	0.761	18931	5.65272	40	Men and Women	Every 5 Years	No Screening	0	0	0	151.21	-	-	-	-	-	0
China, Hengdong (2009-2012)	China	CI5-XI	National / Local	CHN	0.761	18931	5.65272	40	Men and Women	Once Lifetime	No Screening	0	0	0	151.21	-	-	-	-	-	0
China, Hengdong (2009-2012)	China	CI5-XI	National / Local	CHN	0.761	18931	5.65272	45	Men and Women	Every 1 Years	A_BALF2 (Variant-Informed)	0	65480	2.02902e+06	47.57	-74.8	637.29	596.43	106851	5.64	0
China, Hengdong (2009-2012)	China	CI5-XI	National / Local	CHN	0.761	18931	5.65272	45	Men and Women	Every 2 Years	A_BALF2 (Variant-Informed)	0	36583.1	1.1336e+06	67.51	-54.86	356.46	405.4	87928.6	4.64	0
China, Hengdong (2009-2012)	China	CI5-XI	National / Local	CHN	0.761	18931	5.65272	45	Men and Women	Every 3 Years	A_BALF2 (Variant-Informed)	0	26041.1	806933	77.86	-44.51	254.01	313.85	80932.1	4.28	0
China, Hengdong (2009-2012)	China	CI5-XI	National / Local	CHN	0.761	18931	5.65272	45	Men and Women	Every 4 Years	A_BALF2 (Variant-Informed)	0	20542.9	636561	85.31	-37.06	200.56	254.93	78674	4.16	0
China, Hengdong (2009-2012)	China	CI5-XI	National / Local	CHN	0.761	18931	5.65272	45	Men and Women	Every 5 Years	A_BALF2 (Variant-Informed)	0	15205	471157	89.73	-32.64	148.52	226.19	65659.7	3.47	0
China, Hengdong (2009-2012)	China	CI5-XI	National / Local	CHN	0.761	18931	5.65272	45	Men and Women	Once Lifetime	A_BALF2 (Variant-Informed)	0	3318.15	102819	111.09	-11.28	32.48	110.13	29488.1	1.56	0
China, Hengdong (2009-2012)	China	CI5-XI	National / Local	CHN	0.761	18931	5.65272	45	Men and Women	Every 1 Years	A0 (Variant-Agnostic)	0	128887	2.45257e+06	41.64	-80.73	795.07	659.28	120597	6.37	0
China, Hengdong (2009-2012)	China	CI5-XI	National / Local	CHN	0.761	18931	5.65272	45	Men and Women	Every 2 Years	A0 (Variant-Agnostic)	0	66928.7	1.27358e+06	62.33	-60.04	413.25	454.8	90863.4	4.8	0
China, Hengdong (2009-2012)	China	CI5-XI	National / Local	CHN	0.761	18931	5.65272	45	Men and Women	Every 3 Years	A0 (Variant-Agnostic)	0	46273.4	880530	73.24	-49.13	286	355.47	80456.6	4.25	0
China, Hengdong (2009-2012)	China	CI5-XI	National / Local	CHN	0.761	18931	5.65272	45	Men and Women	Every 4 Years	A0 (Variant-Agnostic)	0	35938.5	683868	81.21	-41.16	222.33	290.84	76442.2	4.04	0
China, Hengdong (2009-2012)	China	CI5-XI	National / Local	CHN	0.761	18931	5.65272	45	Men and Women	Every 5 Years	A0 (Variant-Agnostic)	0	26185.3	498276	86.05	-36.31	162.06	258.55	62683.1	3.31	0
China, Hengdong (2009-2012)	China	CI5-XI	National / Local	CHN	0.761	18931	5.65272	45	Men and Women	Once Lifetime	A0 (Variant-Agnostic)	0	5518.98	105020	109.76	-12.61	34.23	126.11	27140.9	1.43	0
China, Hengdong (2009-2012)	China	CI5-XI	National / Local	CHN	0.761	18931	5.65272	45	Men and Women	Every 1 Years	B_BALF2 (Variant-Informed)	65480	24453.1	2.05348e+06	43.89	-78.48	666.79	635.36	104947	5.54	0
China, Hengdong (2009-2012)	China	CI5-XI	National / Local	CHN	0.761	18931	5.65272	45	Men and Women	Every 2 Years	B_BALF2 (Variant-Informed)	36583.1	13661.7	1.14726e+06	64.32	-58.04	372.78	435.77	85544.7	4.52	0
China, Hengdong (2009-2012)	China	CI5-XI	National / Local	CHN	0.761	18931	5.65272	45	Men and Women	Every 3 Years	B_BALF2 (Variant-Informed)	26041.1	9724.89	816658	75.03	-47.34	265.52	339.34	78247.1	4.13	0
China, Hengdong (2009-2012)	China	CI5-XI	National / Local	CHN	0.761	18931	5.65272	45	Men and Women	Every 4 Years	B_BALF2 (Variant-Informed)	20542.9	7671.62	644233	82.81	-39.56	209.58	276.86	75697.2	4	0
China, Hengdong (2009-2012)	China	CI5-XI	National / Local	CHN	0.761	18931	5.65272	45	Men and Women	Every 5 Years	B_BALF2 (Variant-Informed)	15205	5678.23	476835	87.49	-34.88	155.09	245.91	63065.9	3.33	0
China, Hengdong (2009-2012)	China	CI5-XI	National / Local	CHN	0.761	18931	5.65272	45	Men and Women	Once Lifetime	B_BALF2 (Variant-Informed)	3318.15	1239.14	104058	110.27	-12.1	33.61	119.97	28019.9	1.48	0
China, Hengdong (2009-2012)	China	CI5-XI	National / Local	CHN	0.761	18931	5.65272	45	Men and Women	Every 1 Years	B0 (Variant-Agnostic)	128082	47831.6	2.4996e+06	38.44	-83.93	853.46	694.2	122942	6.49	0
China, Hengdong (2009-2012)	China	CI5-XI	National / Local	CHN	0.761	18931	5.65272	45	Men and Women	Every 2 Years	B0 (Variant-Agnostic)	66511	24838.1	1.298e+06	59.31	-63.06	443.38	484.52	91510.8	4.83	0
China, Hengdong (2009-2012)	China	CI5-XI	National / Local	CHN	0.761	18931	5.65272	45	Men and Women	Every 3 Years	B0 (Variant-Agnostic)	45984.6	17172.7	897414	70.46	-51.91	306.72	381.58	80382	4.25	0
China, Hengdong (2009-2012)	China	CI5-XI	National / Local	CHN	0.761	18931	5.65272	45	Men and Women	Every 4 Years	B0 (Variant-Agnostic)	35714.2	13337.2	696981	78.69	-43.67	238.34	314.02	75901	4.01	0
China, Hengdong (2009-2012)	China	CI5-XI	National / Local	CHN	0.761	18931	5.65272	45	Men and Women	Every 5 Years	B0 (Variant-Agnostic)	26021.9	9717.71	507831	83.78	-38.59	173.63	279.68	62081.7	3.28	0
China, Hengdong (2009-2012)	China	CI5-XI	National / Local	CHN	0.761	18931	5.65272	45	Men and Women	Once Lifetime	B0 (Variant-Agnostic)	5484.54	2048.17	107034	108.95	-13.42	36.36	136.54	26632.3	1.41	0
China, Hengdong (2009-2012)	China	CI5-XI	National / Local	CHN	0.761	18931	5.65272	45	Men and Women	Every 1 Years	C_BALF2 (Variant-Informed)	65480	65480	2.0945e+06	43.89	-78.48	711.6	635.36	112001	5.92	0
China, Hengdong (2009-2012)	China	CI5-XI	National / Local	CHN	0.761	18931	5.65272	45	Men and Women	Every 2 Years	C_BALF2 (Variant-Informed)	36583.1	36583.1	1.17018e+06	64.32	-58.04	397.81	435.77	91290.8	4.82	0
China, Hengdong (2009-2012)	China	CI5-XI	National / Local	CHN	0.761	18931	5.65272	45	Men and Women	Every 3 Years	C_BALF2 (Variant-Informed)	26041.1	26041.1	832974	75.03	-47.34	283.35	339.34	83500	4.41	0
China, Hengdong (2009-2012)	China	CI5-XI	National / Local	CHN	0.761	18931	5.65272	45	Men and Women	Every 4 Years	C_BALF2 (Variant-Informed)	20542.9	20542.9	657104	82.81	-39.56	223.64	276.86	80776.4	4.27	0
China, Hengdong (2009-2012)	China	CI5-XI	National / Local	CHN	0.761	18931	5.65272	45	Men and Women	Every 5 Years	C_BALF2 (Variant-Informed)	15205	15205	486362	87.49	-34.88	165.5	245.91	67298.7	3.55	0
China, Hengdong (2009-2012)	China	CI5-XI	National / Local	CHN	0.761	18931	5.65272	45	Men and Women	Once Lifetime	C_BALF2 (Variant-Informed)	3318.15	3318.15	106137	110.27	-12.1	35.89	119.97	29913.8	1.58	0
China, Hengdong (2009-2012)	China	CI5-XI	National / Local	CHN	0.761	18931	5.65272	45	Men and Women	Every 1 Years	C0 (Variant-Agnostic)	128082	128082	2.57985e+06	38.44	-83.93	941.12	694.2	135570	7.16	0
China, Hengdong (2009-2012)	China	CI5-XI	National / Local	CHN	0.761	18931	5.65272	45	Men and Women	Every 2 Years	C0 (Variant-Agnostic)	66511	66511	1.33967e+06	59.31	-63.06	488.91	484.52	100907	5.33	0
China, Hengdong (2009-2012)	China	CI5-XI	National / Local	CHN	0.761	18931	5.65272	45	Men and Women	Every 3 Years	C0 (Variant-Agnostic)	45984.6	45984.6	926225	70.46	-51.91	338.19	381.58	88630.9	4.68	0
China, Hengdong (2009-2012)	China	CI5-XI	National / Local	CHN	0.761	18931	5.65272	45	Men and Women	Every 4 Years	C0 (Variant-Agnostic)	35714.2	35714.2	719358	78.69	-43.67	262.79	314.02	83686.3	4.42	0
China, Hengdong (2009-2012)	China	CI5-XI	National / Local	CHN	0.761	18931	5.65272	45	Men and Women	Every 5 Years	C0 (Variant-Agnostic)	26021.9	26021.9	524135	83.78	-38.59	191.44	279.68	68451.1	3.62	0
China, Hengdong (2009-2012)	China	CI5-XI	National / Local	CHN	0.761	18931	5.65272	45	Men and Women	Once Lifetime	C0 (Variant-Agnostic)	5484.54	5484.54	110470	108.95	-13.42	40.12	136.54	29382.7	1.55	0
China, Hengdong (2009-2012)	China	CI5-XI	National / Local	CHN	0.761	18931	5.65272	45	Men and Women	Every 1 Years	D_BALF2 (Variant-Informed)	0	18195.4	2.04722e+06	47.57	-74.8	594.01	596.43	99593.8	5.26	0
China, Hengdong (2009-2012)	China	CI5-XI	National / Local	CHN	0.761	18931	5.65272	45	Men and Women	Every 2 Years	D_BALF2 (Variant-Informed)	0	10165.6	1.14376e+06	67.51	-54.86	332.28	405.4	81963.2	4.33	0
China, Hengdong (2009-2012)	China	CI5-XI	National / Local	CHN	0.761	18931	5.65272	45	Men and Women	Every 3 Years	D_BALF2 (Variant-Informed)	0	7236.24	814170	77.86	-44.51	236.79	313.85	75446.8	3.99	0
China, Hengdong (2009-2012)	China	CI5-XI	National / Local	CHN	0.761	18931	5.65272	45	Men and Women	Every 4 Years	D_BALF2 (Variant-Informed)	0	5708.41	642269	85.31	-37.06	186.98	254.93	73346.5	3.87	0
China, Hengdong (2009-2012)	China	CI5-XI	National / Local	CHN	0.761	18931	5.65272	45	Men and Women	Every 5 Years	D_BALF2 (Variant-Informed)	0	4225.14	475382	89.73	-32.64	138.46	226.19	61215.3	3.23	0
China, Hengdong (2009-2012)	China	CI5-XI	National / Local	CHN	0.761	18931	5.65272	45	Men and Women	Once Lifetime	D_BALF2 (Variant-Informed)	0	922.04	103741	111.09	-11.28	30.28	110.13	27495.6	1.45	0
China, Hengdong (2009-2012)	China	CI5-XI	National / Local	CHN	0.761	18931	5.65272	45	Men and Women	Every 1 Years	D0 (Variant-Agnostic)	0	35571	2.4882e+06	41.64	-80.73	717.64	659.28	108853	5.75	0
China, Hengdong (2009-2012)	China	CI5-XI	National / Local	CHN	0.761	18931	5.65272	45	Men and Women	Every 2 Years	D0 (Variant-Agnostic)	0	18471.4	1.29208e+06	62.33	-60.04	373.04	454.8	82022.6	4.33	0
China, Hengdong (2009-2012)	China	CI5-XI	National / Local	CHN	0.761	18931	5.65272	45	Men and Women	Every 3 Years	D0 (Variant-Agnostic)	0	12770.8	893322	73.24	-49.13	258.2	355.47	72635.7	3.84	0
China, Hengdong (2009-2012)	China	CI5-XI	National / Local	CHN	0.761	18931	5.65272	45	Men and Women	Every 4 Years	D0 (Variant-Agnostic)	0	9918.52	693803	81.21	-41.16	200.73	290.84	69018.1	3.65	0
China, Hengdong (2009-2012)	China	CI5-XI	National / Local	CHN	0.761	18931	5.65272	45	Men and Women	Every 5 Years	D0 (Variant-Agnostic)	0	7226.78	505515	86.05	-36.31	146.33	258.55	56597.7	2.99	0
China, Hengdong (2009-2012)	China	CI5-XI	National / Local	CHN	0.761	18931	5.65272	45	Men and Women	Once Lifetime	D0 (Variant-Agnostic)	0	1523.16	106546	109.76	-12.61	30.91	126.11	24510.7	1.29	0
China, Hengdong (2009-2012)	China	CI5-XI	National / Local	CHN	0.761	18931	5.65272	45	Men and Women	Every 1 Years	E_BALF2 (Variant-Informed)	18195.4	6794.97	2.05401e+06	43.89	-78.48	601.8	635.36	94718.7	5	0
China, Hengdong (2009-2012)	China	CI5-XI	National / Local	CHN	0.761	18931	5.65272	45	Men and Women	Every 2 Years	E_BALF2 (Variant-Informed)	10165.6	3796.29	1.14756e+06	64.32	-58.04	336.46	435.77	77212.1	4.08	0
China, Hengdong (2009-2012)	China	CI5-XI	National / Local	CHN	0.761	18931	5.65272	45	Men and Women	Every 3 Years	E_BALF2 (Variant-Informed)	7236.24	2702.33	816872	75.03	-47.34	239.67	339.34	70629.7	3.73	0
China, Hengdong (2009-2012)	China	CI5-XI	National / Local	CHN	0.761	18931	5.65272	45	Men and Women	Every 4 Years	E_BALF2 (Variant-Informed)	5708.41	2131.77	644401	82.81	-39.56	189.18	276.86	68331.9	3.61	0
China, Hengdong (2009-2012)	China	CI5-XI	National / Local	CHN	0.761	18931	5.65272	45	Men and Women	Every 5 Years	E_BALF2 (Variant-Informed)	4225.14	1577.85	476960	87.49	-34.88	139.99	245.91	56928	3.01	0
China, Hengdong (2009-2012)	China	CI5-XI	National / Local	CHN	0.761	18931	5.65272	45	Men and Women	Once Lifetime	E_BALF2 (Variant-Informed)	922.04	344.33	104086	110.27	-12.1	30.32	119.97	25273.6	1.34	0
China, Hengdong (2009-2012)	China	CI5-XI	National / Local	CHN	0.761	18931	5.65272	45	Men and Women	Every 1 Years	E0 (Variant-Agnostic)	35591.2	13291.3	2.50071e+06	38.44	-83.93	733.56	694.2	105671	5.58	0
China, Hengdong (2009-2012)	China	CI5-XI	National / Local	CHN	0.761	18931	5.65272	45	Men and Women	Every 2 Years	E0 (Variant-Agnostic)	18481.9	6901.96	1.29858e+06	59.31	-63.06	381.12	484.52	78660	4.16	0
China, Hengdong (2009-2012)	China	CI5-XI	National / Local	CHN	0.761	18931	5.65272	45	Men and Women	Every 3 Years	E0 (Variant-Agnostic)	12778.1	4771.9	897814	70.46	-51.91	263.67	381.58	69099.6	3.65	0
China, Hengdong (2009-2012)	China	CI5-XI	National / Local	CHN	0.761	18931	5.65272	45	Men and Women	Every 4 Years	E0 (Variant-Agnostic)	9924.17	3706.12	697292	78.69	-43.67	204.9	314.02	65252.8	3.45	0
China, Hengdong (2009-2012)	China	CI5-XI	National / Local	CHN	0.761	18931	5.65272	45	Men and Women	Every 5 Years	E0 (Variant-Agnostic)	7230.9	2700.34	508057	83.78	-38.59	149.26	279.68	53370.2	2.82	0
China, Hengdong (2009-2012)	China	CI5-XI	National / Local	CHN	0.761	18931	5.65272	45	Men and Women	Once Lifetime	E0 (Variant-Agnostic)	1524.03	569.14	107081	108.95	-13.42	31.23	136.54	22870.4	1.21	0
China, Hengdong (2009-2012)	China	CI5-XI	National / Local	CHN	0.761	18931	5.65272	45	Men and Women	Every 1 Years	F_BALF2 (Variant-Informed)	18195.4	18195.4	2.06541e+06	43.89	-78.48	614.26	635.36	96678.8	5.11	0
China, Hengdong (2009-2012)	China	CI5-XI	National / Local	CHN	0.761	18931	5.65272	45	Men and Women	Every 2 Years	F_BALF2 (Variant-Informed)	10165.6	10165.6	1.15393e+06	64.32	-58.04	343.42	435.77	78808.9	4.16	0
China, Hengdong (2009-2012)	China	CI5-XI	National / Local	CHN	0.761	18931	5.65272	45	Men and Women	Every 3 Years	F_BALF2 (Variant-Informed)	7236.24	7236.24	821406	75.03	-47.34	244.63	339.34	72089.4	3.81	0
China, Hengdong (2009-2012)	China	CI5-XI	National / Local	CHN	0.761	18931	5.65272	45	Men and Women	Every 4 Years	F_BALF2 (Variant-Informed)	5708.41	5708.41	647978	82.81	-39.56	193.09	276.86	69743.3	3.68	0
China, Hengdong (2009-2012)	China	CI5-XI	National / Local	CHN	0.761	18931	5.65272	45	Men and Women	Every 5 Years	F_BALF2 (Variant-Informed)	4225.14	4225.14	479607	87.49	-34.88	142.89	245.91	58104.2	3.07	0
China, Hengdong (2009-2012)	China	CI5-XI	National / Local	CHN	0.761	18931	5.65272	45	Men and Women	Once Lifetime	F_BALF2 (Variant-Informed)	922.04	922.04	104663	110.27	-12.1	30.95	119.97	25799.8	1.36	0
China, Hengdong (2009-2012)	China	CI5-XI	National / Local	CHN	0.761	18931	5.65272	45	Men and Women	Every 1 Years	F0 (Variant-Agnostic)	35591.2	35591.2	2.52301e+06	38.44	-83.93	757.92	694.2	109180	5.77	0
China, Hengdong (2009-2012)	China	CI5-XI	National / Local	CHN	0.761	18931	5.65272	45	Men and Women	Every 2 Years	F0 (Variant-Agnostic)	18481.9	18481.9	1.31016e+06	59.31	-63.06	393.77	484.52	81270.8	4.29	0
China, Hengdong (2009-2012)	China	CI5-XI	National / Local	CHN	0.761	18931	5.65272	45	Men and Women	Every 3 Years	F0 (Variant-Agnostic)	12778.1	12778.1	905820	70.46	-51.91	272.41	381.58	71391.8	3.77	0
China, Hengdong (2009-2012)	China	CI5-XI	National / Local	CHN	0.761	18931	5.65272	45	Men and Women	Every 4 Years	F0 (Variant-Agnostic)	9924.17	9924.17	703510	78.69	-43.67	211.7	314.02	67416.2	3.56	0
China, Hengdong (2009-2012)	China	CI5-XI	National / Local	CHN	0.761	18931	5.65272	45	Men and Women	Every 5 Years	F0 (Variant-Agnostic)	7230.9	7230.9	512588	83.78	-38.59	154.21	279.68	55140.1	2.91	0
China, Hengdong (2009-2012)	China	CI5-XI	National / Local	CHN	0.761	18931	5.65272	45	Men and Women	Once Lifetime	F0 (Variant-Agnostic)	1524.03	1524.03	108036	108.95	-13.42	32.27	136.54	23634.7	1.25	0
China, Hengdong (2009-2012)	China	CI5-XI	National / Local	CHN	0.761	18931	5.65272	45	Men and Women	Every 1 Years	G_BALF2 (Variant-Informed)	0	1268.37	2.42699e+06	48.36	-74.01	338.65	588.33	57561.4	3.04	0
China, Hengdong (2009-2012)	China	CI5-XI	National / Local	CHN	0.761	18931	5.65272	45	Men and Women	Every 2 Years	G_BALF2 (Variant-Informed)	0	660	1.2629e+06	68.17	-54.2	176.58	399.41	44209.8	2.34	0
China, Hengdong (2009-2012)	China	CI5-XI	National / Local	CHN	0.761	18931	5.65272	45	Men and Women	Every 3 Years	G_BALF2 (Variant-Informed)	0	456.63	873749	78.44	-43.93	122.42	308.97	39622	2.09	0
China, Hengdong (2009-2012)	China	CI5-XI	National / Local	CHN	0.761	18931	5.65272	45	Men and Women	Every 4 Years	G_BALF2 (Variant-Informed)	0	354.77	678837	85.81	-36.55	95.29	250.81	37993.7	2.01	0
China, Hengdong (2009-2012)	China	CI5-XI	National / Local	CHN	0.761	18931	5.65272	45	Men and Women	Every 5 Years	G_BALF2 (Variant-Informed)	0	258.57	494776	90.19	-32.18	69.52	222.48	31247.9	1.65	0
China, Hengdong (2009-2012)	China	CI5-XI	National / Local	CHN	0.761	18931	5.65272	45	Men and Women	Once Lifetime	G_BALF2 (Variant-Informed)	0	54.54	104354	111.24	-11.13	14.73	108.46	13576.4	0.72	0
China, Hengdong (2009-2012)	China	CI5-XI	National / Local	CHN	0.761	18931	5.65272	45	Men and Women	Every 1 Years	G0 (Variant-Agnostic)	0	2105.14	2.43785e+06	43.27	-79.1	340.83	641.95	53092.2	2.8	0
China, Hengdong (2009-2012)	China	CI5-XI	National / Local	CHN	0.761	18931	5.65272	45	Men and Women	Every 2 Years	G0 (Variant-Agnostic)	0	1093.17	1.26594e+06	63.78	-58.59	177.35	440.96	40219.5	2.12	0
China, Hengdong (2009-2012)	China	CI5-XI	National / Local	CHN	0.761	18931	5.65272	45	Men and Women	Every 3 Years	G0 (Variant-Agnostic)	0	755.8	875247	74.55	-47.82	122.89	343.71	35753.1	1.89	0
China, Hengdong (2009-2012)	China	CI5-XI	National / Local	CHN	0.761	18931	5.65272	45	Men and Women	Every 4 Years	G0 (Variant-Agnostic)	0	586.99	679765	82.37	-39.99	95.64	280.63	34078.8	1.8	0
China, Hengdong (2009-2012)	China	CI5-XI	National / Local	CHN	0.761	18931	5.65272	45	Men and Women	Every 5 Years	G0 (Variant-Agnostic)	0	427.69	495287	87.11	-35.26	69.75	249.31	27977.8	1.48	0
China, Hengdong (2009-2012)	China	CI5-XI	National / Local	CHN	0.761	18931	5.65272	45	Men and Women	Once Lifetime	G0 (Variant-Agnostic)	0	90.14	104390	110.13	-12.24	14.76	121.65	12136.7	0.64	0
China, Hengdong (2009-2012)	China	CI5-XI	National / Local	CHN	0.761	18931	5.65272	45	Men and Women	Every 1 Years	No Screening	0	0	0	122.37	-	-	-	-	-	0
China, Hengdong (2009-2012)	China	CI5-XI	National / Local	CHN	0.761	18931	5.65272	45	Men and Women	Every 2 Years	No Screening	0	0	0	122.37	-	-	-	-	-	0
China, Hengdong (2009-2012)	China	CI5-XI	National / Local	CHN	0.761	18931	5.65272	45	Men and Women	Every 3 Years	No Screening	0	0	0	122.37	-	-	-	-	-	0
China, Hengdong (2009-2012)	China	CI5-XI	National / Local	CHN	0.761	18931	5.65272	45	Men and Women	Every 4 Years	No Screening	0	0	0	122.37	-	-	-	-	-	0
China, Hengdong (2009-2012)	China	CI5-XI	National / Local	CHN	0.761	18931	5.65272	45	Men and Women	Every 5 Years	No Screening	0	0	0	122.37	-	-	-	-	-	0
China, Hengdong (2009-2012)	China	CI5-XI	National / Local	CHN	0.761	18931	5.65272	45	Men and Women	Once Lifetime	No Screening	0	0	0	122.37	-	-	-	-	-	0
China, Hengdong (2009-2012)	China	CI5-XI	National / Local	CHN	0.761	18931	5.65272	50	Men and Women	Every 1 Years	A_BALF2 (Variant-Informed)	0	53716.4	1.66451e+06	34.09	-53.3	522.94	398.29	131296	6.94	0
China, Hengdong (2009-2012)	China	CI5-XI	National / Local	CHN	0.761	18931	5.65272	50	Men and Women	Every 2 Years	A_BALF2 (Variant-Informed)	0	28849.2	893949	48.58	-38.81	281.16	266.53	105491	5.57	0
China, Hengdong (2009-2012)	China	CI5-XI	National / Local	CHN	0.761	18931	5.65272	50	Men and Women	Every 3 Years	A_BALF2 (Variant-Informed)	0	20646.6	639773	56.59	-30.8	201.45	198.47	101504	5.36	0
China, Hengdong (2009-2012)	China	CI5-XI	National / Local	CHN	0.761	18931	5.65272	50	Men and Women	Every 4 Years	A_BALF2 (Variant-Informed)	0	15142.5	469218	62.7	-24.69	147.9	155.54	95089.1	5.02	0
China, Hengdong (2009-2012)	China	CI5-XI	National / Local	CHN	0.761	18931	5.65272	50	Men and Women	Every 5 Years	A_BALF2 (Variant-Informed)	0	12266.8	380109	64.69	-22.7	119.85	140.52	85293.2	4.51	0
China, Hengdong (2009-2012)	China	CI5-XI	National / Local	CHN	0.761	18931	5.65272	50	Men and Women	Once Lifetime	A_BALF2 (Variant-Informed)	0	3311.98	102628	79.5	-7.89	32.4	65.94	49129.6	2.6	0
China, Hengdong (2009-2012)	China	CI5-XI	National / Local	CHN	0.761	18931	5.65272	50	Men and Women	Every 1 Years	A0 (Variant-Agnostic)	0	102825	1.95664e+06	29.82	-57.57	634.42	441.28	143768	7.59	0
China, Hengdong (2009-2012)	China	CI5-XI	National / Local	CHN	0.761	18931	5.65272	50	Men and Women	Every 2 Years	A0 (Variant-Agnostic)	0	51673.6	983290	44.88	-42.51	319.12	299.86	106421	5.62	0
China, Hengdong (2009-2012)	China	CI5-XI	National / Local	CHN	0.761	18931	5.65272	50	Men and Women	Every 3 Years	A0 (Variant-Agnostic)	0	36132.6	687562	53.34	-34.05	223.4	225.86	98906.9	5.22	0
China, Hengdong (2009-2012)	China	CI5-XI	National / Local	CHN	0.761	18931	5.65272	50	Men and Women	Every 4 Years	A0 (Variant-Agnostic)	0	26077.1	496217	59.92	-27.47	161.39	178.53	90401.9	4.78	0
China, Hengdong (2009-2012)	China	CI5-XI	National / Local	CHN	0.761	18931	5.65272	50	Men and Women	Every 5 Years	A0 (Variant-Agnostic)	0	20948.2	398621	62.09	-25.3	129.69	161.55	80279.5	4.24	0
China, Hengdong (2009-2012)	China	CI5-XI	National / Local	CHN	0.761	18931	5.65272	50	Men and Women	Once Lifetime	A0 (Variant-Agnostic)	0	5508.73	104825	78.56	-8.83	34.15	75.9	44989.1	2.38	0
China, Hengdong (2009-2012)	China	CI5-XI	National / Local	CHN	0.761	18931	5.65272	50	Men and Women	Every 1 Years	B_BALF2 (Variant-Informed)	53716.4	20060.1	1.68457e+06	31.44	-55.95	547.17	424.86	128789	6.8	0
China, Hengdong (2009-2012)	China	CI5-XI	National / Local	CHN	0.761	18931	5.65272	50	Men and Women	Every 2 Years	B_BALF2 (Variant-Informed)	28849.2	10773.6	904723	46.32	-41.08	294.04	286.92	102482	5.41	0
China, Hengdong (2009-2012)	China	CI5-XI	National / Local	CHN	0.761	18931	5.65272	50	Men and Women	Every 3 Years	B_BALF2 (Variant-Informed)	20646.6	7710.33	647484	54.61	-32.78	210.6	215.13	97897.9	5.17	0
China, Hengdong (2009-2012)	China	CI5-XI	National / Local	CHN	0.761	18931	5.65272	50	Men and Women	Every 4 Years	B_BALF2 (Variant-Informed)	15142.5	5654.86	474873	61.01	-26.38	154.54	169.47	91189.7	4.82	0
China, Hengdong (2009-2012)	China	CI5-XI	National / Local	CHN	0.761	18931	5.65272	50	Men and Women	Every 5 Years	B_BALF2 (Variant-Informed)	12266.8	4580.95	384690	63.12	-24.27	125.18	153.22	81696.4	4.32	0
China, Hengdong (2009-2012)	China	CI5-XI	National / Local	CHN	0.761	18931	5.65272	50	Men and Women	Once Lifetime	B_BALF2 (Variant-Informed)	3311.98	1236.84	103865	78.92	-8.47	33.63	72.03	46684.2	2.47	0
China, Hengdong (2009-2012)	China	CI5-XI	National / Local	CHN	0.761	18931	5.65272	50	Men and Women	Every 1 Years	B0 (Variant-Agnostic)	102183	38159.7	1.99416e+06	27.52	-59.88	681.03	465.14	146412	7.73	0
China, Hengdong (2009-2012)	China	CI5-XI	National / Local	CHN	0.761	18931	5.65272	50	Men and Women	Every 2 Years	B0 (Variant-Agnostic)	51351.1	19176.8	1.00214e+06	42.73	-44.66	342.39	319.93	107022	5.65	0
China, Hengdong (2009-2012)	China	CI5-XI	National / Local	CHN	0.761	18931	5.65272	50	Men and Women	Every 3 Years	B0 (Variant-Agnostic)	35907.1	13409.3	700746	51.38	-36.01	239.59	243.2	98513.9	5.2	0
China, Hengdong (2009-2012)	China	CI5-XI	National / Local	CHN	0.761	18931	5.65272	50	Men and Women	Every 4 Years	B0 (Variant-Agnostic)	25914.3	9677.55	505732	58.2	-29.19	173.01	193.59	89367	4.72	0
China, Hengdong (2009-2012)	China	CI5-XI	National / Local	CHN	0.761	18931	5.65272	50	Men and Women	Every 5 Years	B0 (Variant-Agnostic)	20817.5	7774.17	406264	60.48	-26.91	138.97	175.45	79205.8	4.18	0
China, Hengdong (2009-2012)	China	CI5-XI	National / Local	CHN	0.761	18931	5.65272	50	Men and Women	Once Lifetime	B0 (Variant-Agnostic)	5474.35	2044.36	106835	77.98	-9.41	36.37	82.49	44094	2.33	0
China, Hengdong (2009-2012)	China	CI5-XI	National / Local	CHN	0.761	18931	5.65272	50	Men and Women	Every 1 Years	C_BALF2 (Variant-Informed)	53716.4	53716.4	1.71822e+06	31.44	-55.95	583.93	424.86	137442	7.26	0
China, Hengdong (2009-2012)	China	CI5-XI	National / Local	CHN	0.761	18931	5.65272	50	Men and Women	Every 2 Years	C_BALF2 (Variant-Informed)	28849.2	28849.2	922798	46.32	-41.08	313.79	286.92	109364	5.78	0
China, Hengdong (2009-2012)	China	CI5-XI	National / Local	CHN	0.761	18931	5.65272	50	Men and Women	Every 3 Years	C_BALF2 (Variant-Informed)	20646.6	20646.6	660420	54.61	-32.78	224.74	215.13	104467	5.52	0
China, Hengdong (2009-2012)	China	CI5-XI	National / Local	CHN	0.761	18931	5.65272	50	Men and Women	Every 4 Years	C_BALF2 (Variant-Informed)	15142.5	15142.5	484361	61.01	-26.38	164.91	169.47	97305.8	5.14	0
China, Hengdong (2009-2012)	China	CI5-XI	National / Local	CHN	0.761	18931	5.65272	50	Men and Women	Every 5 Years	C_BALF2 (Variant-Informed)	12266.8	12266.8	392376	63.12	-24.27	133.58	153.22	87176.7	4.6	0
China, Hengdong (2009-2012)	China	CI5-XI	National / Local	CHN	0.761	18931	5.65272	50	Men and Women	Once Lifetime	C_BALF2 (Variant-Informed)	3311.98	3311.98	105940	78.92	-8.47	35.9	72.03	49832	2.63	0
China, Hengdong (2009-2012)	China	CI5-XI	National / Local	CHN	0.761	18931	5.65272	50	Men and Women	Every 1 Years	C0 (Variant-Agnostic)	102183	102183	2.05818e+06	27.52	-59.88	750.96	465.14	161447	8.53	0
China, Hengdong (2009-2012)	China	CI5-XI	National / Local	CHN	0.761	18931	5.65272	50	Men and Women	Every 2 Years	C0 (Variant-Agnostic)	51351.1	51351.1	1.03432e+06	42.73	-44.66	377.54	319.93	118008	6.23	0
China, Hengdong (2009-2012)	China	CI5-XI	National / Local	CHN	0.761	18931	5.65272	50	Men and Women	Every 3 Years	C0 (Variant-Agnostic)	35907.1	35907.1	723244	51.38	-36.01	264.17	243.2	108620	5.74	0
China, Hengdong (2009-2012)	China	CI5-XI	National / Local	CHN	0.761	18931	5.65272	50	Men and Women	Every 4 Years	C0 (Variant-Agnostic)	25914.3	25914.3	521969	58.2	-29.19	190.74	193.59	98529.9	5.2	0
China, Hengdong (2009-2012)	China	CI5-XI	National / Local	CHN	0.761	18931	5.65272	50	Men and Women	Every 5 Years	C0 (Variant-Agnostic)	20817.5	20817.5	419308	60.48	-26.91	153.22	175.45	87328	4.61	0
China, Hengdong (2009-2012)	China	CI5-XI	National / Local	CHN	0.761	18931	5.65272	50	Men and Women	Once Lifetime	C0 (Variant-Agnostic)	5474.35	5474.35	110265	77.98	-9.41	40.12	82.49	48637.3	2.57	0
China, Hengdong (2009-2012)	China	CI5-XI	National / Local	CHN	0.761	18931	5.65272	50	Men and Women	Every 1 Years	D_BALF2 (Variant-Informed)	0	14926.6	1.67943e+06	34.09	-53.3	487.43	398.29	122381	6.46	0
China, Hengdong (2009-2012)	China	CI5-XI	National / Local	CHN	0.761	18931	5.65272	50	Men and Women	Every 2 Years	D_BALF2 (Variant-Informed)	0	8016.56	901966	48.58	-38.81	262.09	266.53	98335.4	5.19	0
China, Hengdong (2009-2012)	China	CI5-XI	National / Local	CHN	0.761	18931	5.65272	50	Men and Women	Every 3 Years	D_BALF2 (Variant-Informed)	0	5737.22	645511	56.59	-30.8	187.81	198.47	94627	5	0
China, Hengdong (2009-2012)	China	CI5-XI	National / Local	CHN	0.761	18931	5.65272	50	Men and Women	Every 4 Years	D_BALF2 (Variant-Informed)	0	4207.75	473426	62.7	-24.69	137.89	155.54	88653	4.68	0
China, Hengdong (2009-2012)	China	CI5-XI	National / Local	CHN	0.761	18931	5.65272	50	Men and Women	Every 5 Years	D_BALF2 (Variant-Informed)	0	3408.66	383518	64.69	-22.7	111.74	140.52	79521.8	4.2	0
China, Hengdong (2009-2012)	China	CI5-XI	National / Local	CHN	0.761	18931	5.65272	50	Men and Women	Once Lifetime	D_BALF2 (Variant-Informed)	0	920.33	103548	79.5	-7.89	30.21	65.94	45808.6	2.42	0
China, Hengdong (2009-2012)	China	CI5-XI	National / Local	CHN	0.761	18931	5.65272	50	Men and Women	Every 1 Years	D0 (Variant-Agnostic)	0	28378.2	1.98507e+06	29.82	-57.57	572.65	441.28	129771	6.85	0
China, Hengdong (2009-2012)	China	CI5-XI	National / Local	CHN	0.761	18931	5.65272	50	Men and Women	Every 2 Years	D0 (Variant-Agnostic)	0	14261.2	997575	44.88	-42.51	288.07	299.86	96068.4	5.07	0
China, Hengdong (2009-2012)	China	CI5-XI	National / Local	CHN	0.761	18931	5.65272	50	Men and Women	Every 3 Years	D0 (Variant-Agnostic)	0	9972.1	697551	53.34	-34.05	201.69	225.86	89296	4.72	0
China, Hengdong (2009-2012)	China	CI5-XI	National / Local	CHN	0.761	18931	5.65272	50	Men and Women	Every 4 Years	D0 (Variant-Agnostic)	0	7196.91	503426	59.92	-27.47	145.73	178.53	81626.2	4.31	0
China, Hengdong (2009-2012)	China	CI5-XI	National / Local	CHN	0.761	18931	5.65272	50	Men and Women	Every 5 Years	D0 (Variant-Agnostic)	0	5781.42	404412	62.09	-25.3	117.11	161.55	72488.7	3.83	0
China, Hengdong (2009-2012)	China	CI5-XI	National / Local	CHN	0.761	18931	5.65272	50	Men and Women	Once Lifetime	D0 (Variant-Agnostic)	0	1520.33	106348	78.56	-8.83	30.84	75.9	40627.7	2.15	0
China, Hengdong (2009-2012)	China	CI5-XI	National / Local	CHN	0.761	18931	5.65272	50	Men and Women	Every 1 Years	E_BALF2 (Variant-Informed)	14926.6	5574.25	1.68501e+06	31.44	-55.95	493.86	424.86	116241	6.14	0
China, Hengdong (2009-2012)	China	CI5-XI	National / Local	CHN	0.761	18931	5.65272	50	Men and Women	Every 2 Years	E_BALF2 (Variant-Informed)	8016.56	2993.74	904959	46.32	-41.08	265.41	286.92	92502.8	4.89	0
China, Hengdong (2009-2012)	China	CI5-XI	National / Local	CHN	0.761	18931	5.65272	50	Men and Women	Every 3 Years	E_BALF2 (Variant-Informed)	5737.22	2142.53	647653	54.61	-32.78	190.11	215.13	88371.6	4.67	0
China, Hengdong (2009-2012)	China	CI5-XI	National / Local	CHN	0.761	18931	5.65272	50	Men and Women	Every 4 Years	E_BALF2 (Variant-Informed)	4207.75	1571.36	474998	61.01	-26.38	139.51	169.47	82320.6	4.35	0
China, Hengdong (2009-2012)	China	CI5-XI	National / Local	CHN	0.761	18931	5.65272	50	Men and Women	Every 5 Years	E_BALF2 (Variant-Informed)	3408.66	1272.94	384791	63.12	-24.27	113	153.22	73749.4	3.9	0
China, Hengdong (2009-2012)	China	CI5-XI	National / Local	CHN	0.761	18931	5.65272	50	Men and Women	Once Lifetime	E_BALF2 (Variant-Informed)	920.33	343.69	103892	78.92	-8.47	30.34	72.03	42119.5	2.22	0
China, Hengdong (2009-2012)	China	CI5-XI	National / Local	CHN	0.761	18931	5.65272	50	Men and Women	Every 1 Years	E0 (Variant-Agnostic)	28394.4	10603.7	1.99505e+06	27.52	-59.88	585.38	465.14	125848	6.65	0
China, Hengdong (2009-2012)	China	CI5-XI	National / Local	CHN	0.761	18931	5.65272	50	Men and Women	Every 2 Years	E0 (Variant-Agnostic)	14269.3	5328.8	1.00259e+06	42.73	-44.66	294.32	319.93	91995.9	4.86	0
China, Hengdong (2009-2012)	China	CI5-XI	National / Local	CHN	0.761	18931	5.65272	50	Men and Women	Every 3 Years	E0 (Variant-Agnostic)	9977.78	3726.14	701058	51.38	-36.01	205.97	243.2	84692	4.47	0
China, Hengdong (2009-2012)	China	CI5-XI	National / Local	CHN	0.761	18931	5.65272	50	Men and Women	Every 4 Years	E0 (Variant-Agnostic)	7201.01	2689.18	505957	58.2	-29.19	148.74	193.59	76834.5	4.06	0
China, Hengdong (2009-2012)	China	CI5-XI	National / Local	CHN	0.761	18931	5.65272	50	Men and Women	Every 5 Years	E0 (Variant-Agnostic)	5784.72	2160.27	406445	60.48	-26.91	119.47	175.45	68096.8	3.6	0
China, Hengdong (2009-2012)	China	CI5-XI	National / Local	CHN	0.761	18931	5.65272	50	Men and Women	Once Lifetime	E0 (Variant-Agnostic)	1521.2	568.08	106882	77.98	-9.41	31.25	82.49	37880	2	0
China, Hengdong (2009-2012)	China	CI5-XI	National / Local	CHN	0.761	18931	5.65272	50	Men and Women	Every 1 Years	F_BALF2 (Variant-Informed)	14926.6	14926.6	1.69436e+06	31.44	-55.95	504.07	424.86	118645	6.27	0
China, Hengdong (2009-2012)	China	CI5-XI	National / Local	CHN	0.761	18931	5.65272	50	Men and Women	Every 2 Years	F_BALF2 (Variant-Informed)	8016.56	8016.56	909982	46.32	-41.08	270.9	286.92	94415.1	4.99	0
China, Hengdong (2009-2012)	China	CI5-XI	National / Local	CHN	0.761	18931	5.65272	50	Men and Women	Every 3 Years	F_BALF2 (Variant-Informed)	5737.22	5737.22	651248	54.61	-32.78	194.04	215.13	90197.1	4.76	0
China, Hengdong (2009-2012)	China	CI5-XI	National / Local	CHN	0.761	18931	5.65272	50	Men and Women	Every 4 Years	F_BALF2 (Variant-Informed)	4207.75	4207.75	477634	61.01	-26.38	142.39	169.47	84020.2	4.44	0
China, Hengdong (2009-2012)	China	CI5-XI	National / Local	CHN	0.761	18931	5.65272	50	Men and Women	Every 5 Years	F_BALF2 (Variant-Informed)	3408.66	3408.66	386926	63.12	-24.27	115.33	153.22	75272.2	3.98	0
China, Hengdong (2009-2012)	China	CI5-XI	National / Local	CHN	0.761	18931	5.65272	50	Men and Women	Once Lifetime	F_BALF2 (Variant-Informed)	920.33	920.33	104469	78.92	-8.47	30.97	72.03	42994.2	2.27	0
China, Hengdong (2009-2012)	China	CI5-XI	National / Local	CHN	0.761	18931	5.65272	50	Men and Women	Every 1 Years	F0 (Variant-Agnostic)	28394.4	28394.4	2.01284e+06	27.52	-59.88	604.81	465.14	130026	6.87	0
China, Hengdong (2009-2012)	China	CI5-XI	National / Local	CHN	0.761	18931	5.65272	50	Men and Women	Every 2 Years	F0 (Variant-Agnostic)	14269.3	14269.3	1.01153e+06	42.73	-44.66	304.09	319.93	95048.7	5.02	0
China, Hengdong (2009-2012)	China	CI5-XI	National / Local	CHN	0.761	18931	5.65272	50	Men and Women	Every 3 Years	F0 (Variant-Agnostic)	9977.78	9977.78	707310	51.38	-36.01	212.8	243.2	87500.1	4.62	0
China, Hengdong (2009-2012)	China	CI5-XI	National / Local	CHN	0.761	18931	5.65272	50	Men and Women	Every 4 Years	F0 (Variant-Agnostic)	7201.01	7201.01	510469	58.2	-29.19	153.67	193.59	79380.7	4.19	0
China, Hengdong (2009-2012)	China	CI5-XI	National / Local	CHN	0.761	18931	5.65272	50	Men and Women	Every 5 Years	F0 (Variant-Agnostic)	5784.72	5784.72	410070	60.48	-26.91	123.43	175.45	70353.8	3.72	0
China, Hengdong (2009-2012)	China	CI5-XI	National / Local	CHN	0.761	18931	5.65272	50	Men and Women	Once Lifetime	F0 (Variant-Agnostic)	1521.2	1521.2	107836	77.98	-9.41	32.29	82.49	39142.5	2.07	0
China, Hengdong (2009-2012)	China	CI5-XI	National / Local	CHN	0.761	18931	5.65272	50	Men and Women	Every 1 Years	G_BALF2 (Variant-Informed)	0	1012.76	1.93788e+06	34.67	-52.72	270.52	392.55	68912.8	3.64	0
China, Hengdong (2009-2012)	China	CI5-XI	National / Local	CHN	0.761	18931	5.65272	50	Men and Women	Every 2 Years	G_BALF2 (Variant-Informed)	0	509.83	975541	49.07	-38.33	136.46	262.28	52026.1	2.75	0
China, Hengdong (2009-2012)	China	CI5-XI	National / Local	CHN	0.761	18931	5.65272	50	Men and Women	Every 3 Years	G_BALF2 (Variant-Informed)	0	356.68	682499	57.01	-30.38	95.69	195.08	49052.3	2.59	0
China, Hengdong (2009-2012)	China	CI5-XI	National / Local	CHN	0.761	18931	5.65272	50	Men and Women	Every 4 Years	G_BALF2 (Variant-Informed)	0	257.51	492731	63.06	-24.34	69.24	152.74	45328.9	2.39	0
China, Hengdong (2009-2012)	China	CI5-XI	National / Local	CHN	0.761	18931	5.65272	50	Men and Women	Every 5 Years	G_BALF2 (Variant-Informed)	0	206.9	395889	65.03	-22.36	55.67	137.96	40350.4	2.13	0
China, Hengdong (2009-2012)	China	CI5-XI	National / Local	CHN	0.761	18931	5.65272	50	Men and Women	Once Lifetime	G_BALF2 (Variant-Informed)	0	54.44	104160	79.61	-7.78	14.68	64.83	22647.8	1.2	0
China, Hengdong (2009-2012)	China	CI5-XI	National / Local	CHN	0.761	18931	5.65272	50	Men and Women	Every 1 Years	G0 (Variant-Agnostic)	0	1679.47	1.9449e+06	31	-56.39	272.03	429.36	63357.2	3.35	0
China, Hengdong (2009-2012)	China	CI5-XI	National / Local	CHN	0.761	18931	5.65272	50	Men and Women	Every 2 Years	G0 (Variant-Agnostic)	0	844	977391	45.93	-41.46	136.99	290.41	47170.8	2.49	0
China, Hengdong (2009-2012)	China	CI5-XI	National / Local	CHN	0.761	18931	5.65272	50	Men and Women	Every 3 Years	G0 (Variant-Agnostic)	0	590.16	683437	54.28	-33.12	96.03	217.98	44054.4	2.33	0
China, Hengdong (2009-2012)	China	CI5-XI	National / Local	CHN	0.761	18931	5.65272	50	Men and Women	Every 4 Years	G0 (Variant-Agnostic)	0	425.92	493240	60.72	-26.67	69.47	171.87	40418.7	2.14	0
China, Hengdong (2009-2012)	China	CI5-XI	National / Local	CHN	0.761	18931	5.65272	50	Men and Women	Every 5 Years	G0 (Variant-Agnostic)	0	342.15	396229	62.85	-24.54	55.84	155.41	35933.1	1.9	0
China, Hengdong (2009-2012)	China	CI5-XI	National / Local	CHN	0.761	18931	5.65272	50	Men and Women	Once Lifetime	G0 (Variant-Agnostic)	0	89.98	104196	78.83	-8.57	14.72	73.08	20146.3	1.06	0
China, Hengdong (2009-2012)	China	CI5-XI	National / Local	CHN	0.761	18931	5.65272	50	Men and Women	Every 1 Years	No Screening	0	0	0	87.39	-	-	-	-	-	0
China, Hengdong (2009-2012)	China	CI5-XI	National / Local	CHN	0.761	18931	5.65272	50	Men and Women	Every 2 Years	No Screening	0	0	0	87.39	-	-	-	-	-	0
China, Hengdong (2009-2012)	China	CI5-XI	National / Local	CHN	0.761	18931	5.65272	50	Men and Women	Every 3 Years	No Screening	0	0	0	87.39	-	-	-	-	-	0
China, Hengdong (2009-2012)	China	CI5-XI	National / Local	CHN	0.761	18931	5.65272	50	Men and Women	Every 4 Years	No Screening	0	0	0	87.39	-	-	-	-	-	0
China, Hengdong (2009-2012)	China	CI5-XI	National / Local	CHN	0.761	18931	5.65272	50	Men and Women	Every 5 Years	No Screening	0	0	0	87.39	-	-	-	-	-	0
China, Hengdong (2009-2012)	China	CI5-XI	National / Local	CHN	0.761	18931	5.65272	50	Men and Women	Once Lifetime	No Screening	0	0	0	87.39	-	-	-	-	-	0
China, Hengdong (2009-2012)	China	CI5-XI	National / Local	CHN	0.761	18931	5.65272	55	Men and Women	Every 1 Years	A_BALF2 (Variant-Informed)	0	41540.8	1.28722e+06	27.12	-35.88	404.6	248.7	162687	8.59	0
China, Hengdong (2009-2012)	China	CI5-XI	National / Local	CHN	0.761	18931	5.65272	55	Men and Women	Every 2 Years	A_BALF2 (Variant-Informed)	0	23277.5	721297	36.65	-26.35	227.02	162.56	139653	7.38	0
China, Hengdong (2009-2012)	China	CI5-XI	National / Local	CHN	0.761	18931	5.65272	55	Men and Women	Every 3 Years	A_BALF2 (Variant-Informed)	0	15095.7	467768	42.83	-20.17	147.43	116.91	126107	6.66	0
China, Hengdong (2009-2012)	China	CI5-XI	National / Local	CHN	0.761	18931	5.65272	55	Men and Women	Every 4 Years	A_BALF2 (Variant-Informed)	0	12172.2	377180	45.54	-17.47	118.96	98.75	120468	6.36	0
China, Hengdong (2009-2012)	China	CI5-XI	National / Local	CHN	0.761	18931	5.65272	55	Men and Women	Every 5 Years	A_BALF2 (Variant-Informed)	0	9308.53	288443	47.02	-15.99	91.01	90.2	100903	5.33	0
China, Hengdong (2009-2012)	China	CI5-XI	National / Local	CHN	0.761	18931	5.65272	55	Men and Women	Once Lifetime	A_BALF2 (Variant-Informed)	0	3301	102288	55.86	-7.15	32.31	49.24	65614.7	3.47	0
China, Hengdong (2009-2012)	China	CI5-XI	National / Local	CHN	0.761	18931	5.65272	55	Men and Women	Every 1 Years	A0 (Variant-Agnostic)	0	77082.3	1.46679e+06	24.15	-38.86	475.78	277.3	171572	9.06	0
China, Hengdong (2009-2012)	China	CI5-XI	National / Local	CHN	0.761	18931	5.65272	55	Men and Women	Every 2 Years	A0 (Variant-Agnostic)	0	41060.2	781329	34.03	-28.97	253.75	184.68	137398	7.26	0
China, Hengdong (2009-2012)	China	CI5-XI	National / Local	CHN	0.761	18931	5.65272	55	Men and Women	Every 3 Years	A0 (Variant-Agnostic)	0	25997.9	494711	40.61	-22.4	160.88	134.73	119411	6.31	0
China, Hengdong (2009-2012)	China	CI5-XI	National / Local	CHN	0.761	18931	5.65272	55	Men and Women	Every 4 Years	A0 (Variant-Agnostic)	0	20785.5	395523	43.53	-19.48	128.71	114.39	112527	5.94	0
China, Hengdong (2009-2012)	China	CI5-XI	National / Local	CHN	0.761	18931	5.65272	55	Men and Women	Every 5 Years	A0 (Variant-Agnostic)	0	15760.6	299906	45.14	-17.87	97.65	104.6	93347.9	4.93	0
China, Hengdong (2009-2012)	China	CI5-XI	National / Local	CHN	0.761	18931	5.65272	55	Men and Women	Once Lifetime	A0 (Variant-Agnostic)	0	5490.47	104477	55	-8.01	34.06	57.14	59604.2	3.15	0
China, Hengdong (2009-2012)	China	CI5-XI	National / Local	CHN	0.761	18931	5.65272	55	Men and Women	Every 1 Years	B_BALF2 (Variant-Informed)	41540.8	15513.2	1.30273e+06	25.28	-37.72	423.34	266.3	158973	8.4	0
China, Hengdong (2009-2012)	China	CI5-XI	National / Local	CHN	0.761	18931	5.65272	55	Men and Women	Every 2 Years	B_BALF2 (Variant-Informed)	23277.5	8692.83	729990	35.06	-27.95	237.43	175.98	134918	7.13	0
China, Hengdong (2009-2012)	China	CI5-XI	National / Local	CHN	0.761	18931	5.65272	55	Men and Women	Every 3 Years	B_BALF2 (Variant-Informed)	15095.7	5637.39	473406	41.49	-21.52	154.11	127.63	120747	6.38	0
China, Hengdong (2009-2012)	China	CI5-XI	National / Local	CHN	0.761	18931	5.65272	55	Men and Women	Every 4 Years	B_BALF2 (Variant-Informed)	12172.2	4545.65	381726	44.33	-18.68	124.3	108.11	114977	6.07	0
China, Hengdong (2009-2012)	China	CI5-XI	National / Local	CHN	0.761	18931	5.65272	55	Men and Women	Every 5 Years	B_BALF2 (Variant-Informed)	9308.53	3476.21	291919	45.89	-17.12	95.05	98.8	96205.4	5.08	0
China, Hengdong (2009-2012)	China	CI5-XI	National / Local	CHN	0.761	18931	5.65272	55	Men and Women	Once Lifetime	B_BALF2 (Variant-Informed)	3301	1232.74	103521	55.33	-7.67	33.6	54.02	62201.8	3.29	0
China, Hengdong (2009-2012)	China	CI5-XI	National / Local	CHN	0.761	18931	5.65272	55	Men and Women	Every 1 Years	B0 (Variant-Agnostic)	76601.2	28606.3	1.49491e+06	22.51	-40.49	510.71	293.45	174036	9.19	0
China, Hengdong (2009-2012)	China	CI5-XI	National / Local	CHN	0.761	18931	5.65272	55	Men and Women	Every 2 Years	B0 (Variant-Agnostic)	40803.9	15238	796311	32.49	-30.52	272.25	198.25	137331	7.25	0
China, Hengdong (2009-2012)	China	CI5-XI	National / Local	CHN	0.761	18931	5.65272	55	Men and Women	Every 3 Years	B0 (Variant-Agnostic)	25835.7	9648.18	504197	39.24	-23.76	172.52	146.27	117944	6.23	0
China, Hengdong (2009-2012)	China	CI5-XI	National / Local	CHN	0.761	18931	5.65272	55	Men and Women	Every 4 Years	B0 (Variant-Agnostic)	20655.7	7713.76	403107	42.27	-20.73	137.98	124.79	110572	5.84	0
China, Hengdong (2009-2012)	China	CI5-XI	National / Local	CHN	0.761	18931	5.65272	55	Men and Women	Every 5 Years	B0 (Variant-Agnostic)	15662.2	5848.96	305656	43.97	-19.03	104.62	114.24	91574.6	4.84	0
China, Hengdong (2009-2012)	China	CI5-XI	National / Local	CHN	0.761	18931	5.65272	55	Men and Women	Once Lifetime	B0 (Variant-Agnostic)	5456.2	2037.59	106481	54.46	-8.55	36.34	62.46	58183.3	3.07	0
China, Hengdong (2009-2012)	China	CI5-XI	National / Local	CHN	0.761	18931	5.65272	55	Men and Women	Every 1 Years	C_BALF2 (Variant-Informed)	41540.8	41540.8	1.32876e+06	25.28	-37.72	451.77	266.3	169649	8.96	0
China, Hengdong (2009-2012)	China	CI5-XI	National / Local	CHN	0.761	18931	5.65272	55	Men and Women	Every 2 Years	C_BALF2 (Variant-Informed)	23277.5	23277.5	744575	35.06	-27.95	253.37	175.98	143971	7.6	0
China, Hengdong (2009-2012)	China	CI5-XI	National / Local	CHN	0.761	18931	5.65272	55	Men and Women	Every 3 Years	C_BALF2 (Variant-Informed)	15095.7	15095.7	482864	41.49	-21.52	164.44	127.63	128843	6.81	0
China, Hengdong (2009-2012)	China	CI5-XI	National / Local	CHN	0.761	18931	5.65272	55	Men and Women	Every 4 Years	C_BALF2 (Variant-Informed)	12172.2	12172.2	389352	44.33	-18.68	132.64	108.11	122683	6.48	0
China, Hengdong (2009-2012)	China	CI5-XI	National / Local	CHN	0.761	18931	5.65272	55	Men and Women	Every 5 Years	C_BALF2 (Variant-Informed)	9308.53	9308.53	297751	45.89	-17.12	101.42	98.8	102655	5.42	0
China, Hengdong (2009-2012)	China	CI5-XI	National / Local	CHN	0.761	18931	5.65272	55	Men and Women	Once Lifetime	C_BALF2 (Variant-Informed)	3301	3301	105589	55.33	-7.67	35.86	54.02	66385.4	3.51	0
China, Hengdong (2009-2012)	China	CI5-XI	National / Local	CHN	0.761	18931	5.65272	55	Men and Women	Every 1 Years	C0 (Variant-Agnostic)	76601.2	76601.2	1.54291e+06	22.51	-40.49	563.14	293.45	191901	10.14	0
China, Hengdong (2009-2012)	China	CI5-XI	National / Local	CHN	0.761	18931	5.65272	55	Men and Women	Every 2 Years	C0 (Variant-Agnostic)	40803.9	40803.9	821877	32.49	-30.52	300.18	198.25	151418	8	0
China, Hengdong (2009-2012)	China	CI5-XI	National / Local	CHN	0.761	18931	5.65272	55	Men and Women	Every 3 Years	C0 (Variant-Agnostic)	25835.7	25835.7	520385	39.24	-23.76	190.21	146.27	130034	6.87	0
China, Hengdong (2009-2012)	China	CI5-XI	National / Local	CHN	0.761	18931	5.65272	55	Men and Women	Every 4 Years	C0 (Variant-Agnostic)	20655.7	20655.7	416049	42.27	-20.73	152.12	124.79	121902	6.44	0
China, Hengdong (2009-2012)	China	CI5-XI	National / Local	CHN	0.761	18931	5.65272	55	Men and Women	Every 5 Years	C0 (Variant-Agnostic)	15662.2	15662.2	315470	43.97	-19.03	115.34	114.24	100959	5.33	0
China, Hengdong (2009-2012)	China	CI5-XI	National / Local	CHN	0.761	18931	5.65272	55	Men and Women	Once Lifetime	C0 (Variant-Agnostic)	5456.2	5456.2	109899	54.46	-8.55	40.07	62.46	64164	3.39	0
China, Hengdong (2009-2012)	China	CI5-XI	National / Local	CHN	0.761	18931	5.65272	55	Men and Women	Every 1 Years	D_BALF2 (Variant-Informed)	0	11543.3	1.29876e+06	27.12	-35.88	377.14	248.7	151646	8.01	0
China, Hengdong (2009-2012)	China	CI5-XI	National / Local	CHN	0.761	18931	5.65272	55	Men and Women	Every 2 Years	D_BALF2 (Variant-Informed)	0	6468.29	727765	36.65	-26.35	211.63	162.56	130187	6.88	0
China, Hengdong (2009-2012)	China	CI5-XI	National / Local	CHN	0.761	18931	5.65272	55	Men and Women	Every 3 Years	D_BALF2 (Variant-Informed)	0	4194.75	471963	42.83	-20.17	137.45	116.91	117571	6.21	0
China, Hengdong (2009-2012)	China	CI5-XI	National / Local	CHN	0.761	18931	5.65272	55	Men and Women	Every 4 Years	D_BALF2 (Variant-Informed)	0	3382.39	380563	45.54	-17.47	110.91	98.75	112318	5.93	0
China, Hengdong (2009-2012)	China	CI5-XI	National / Local	CHN	0.761	18931	5.65272	55	Men and Women	Every 5 Years	D_BALF2 (Variant-Informed)	0	2586.63	291029	47.02	-15.99	84.86	90.2	94080.2	4.97	0
China, Hengdong (2009-2012)	China	CI5-XI	National / Local	CHN	0.761	18931	5.65272	55	Men and Women	Once Lifetime	D_BALF2 (Variant-Informed)	0	917.28	103205	55.86	-7.15	30.13	49.24	61182.3	3.23	0
China, Hengdong (2009-2012)	China	CI5-XI	National / Local	CHN	0.761	18931	5.65272	55	Men and Women	Every 1 Years	D0 (Variant-Agnostic)	0	21273.7	1.4881e+06	24.15	-38.86	429.47	277.3	154874	8.18	0
China, Hengdong (2009-2012)	China	CI5-XI	National / Local	CHN	0.761	18931	5.65272	55	Men and Women	Every 2 Years	D0 (Variant-Agnostic)	0	11332	792680	34.03	-28.97	229.08	184.68	124042	6.55	0
China, Hengdong (2009-2012)	China	CI5-XI	National / Local	CHN	0.761	18931	5.65272	55	Men and Women	Every 3 Years	D0 (Variant-Agnostic)	0	7175.07	501898	40.61	-22.4	145.26	134.73	107818	5.7	0
China, Hengdong (2009-2012)	China	CI5-XI	National / Local	CHN	0.761	18931	5.65272	55	Men and Women	Every 4 Years	D0 (Variant-Agnostic)	0	5736.5	401270	43.53	-19.48	116.23	114.39	101610	5.37	0
China, Hengdong (2009-2012)	China	CI5-XI	National / Local	CHN	0.761	18931	5.65272	55	Men and Women	Every 5 Years	D0 (Variant-Agnostic)	0	4349.7	304263	45.14	-17.87	88.18	104.6	84295.5	4.45	0
China, Hengdong (2009-2012)	China	CI5-XI	National / Local	CHN	0.761	18931	5.65272	55	Men and Women	Once Lifetime	D0 (Variant-Agnostic)	0	1515.29	105995	55	-8.01	30.76	57.14	53830	2.84	0
China, Hengdong (2009-2012)	China	CI5-XI	National / Local	CHN	0.761	18931	5.65272	55	Men and Women	Every 1 Years	E_BALF2 (Variant-Informed)	11543.3	4310.76	1.30308e+06	25.28	-37.72	382.12	266.3	143492	7.58	0
China, Hengdong (2009-2012)	China	CI5-XI	National / Local	CHN	0.761	18931	5.65272	55	Men and Women	Every 2 Years	E_BALF2 (Variant-Informed)	6468.29	2415.54	730181	35.06	-27.95	214.33	175.98	121790	6.43	0
China, Hengdong (2009-2012)	China	CI5-XI	National / Local	CHN	0.761	18931	5.65272	55	Men and Women	Every 3 Years	E_BALF2 (Variant-Informed)	4194.75	1566.5	473529	41.49	-21.52	139.13	127.63	109008	5.76	0
China, Hengdong (2009-2012)	China	CI5-XI	National / Local	CHN	0.761	18931	5.65272	55	Men and Women	Every 4 Years	E_BALF2 (Variant-Informed)	3382.39	1263.13	381826	44.33	-18.68	112.22	108.11	103801	5.48	0
China, Hengdong (2009-2012)	China	CI5-XI	National / Local	CHN	0.761	18931	5.65272	55	Men and Women	Every 5 Years	E_BALF2 (Variant-Informed)	2586.63	965.96	291995	45.89	-17.12	85.81	98.8	86853.2	4.59	0
China, Hengdong (2009-2012)	China	CI5-XI	National / Local	CHN	0.761	18931	5.65272	55	Men and Women	Once Lifetime	E_BALF2 (Variant-Informed)	917.28	342.55	103548	55.33	-7.67	30.32	54.02	56135.2	2.97	0
China, Hengdong (2009-2012)	China	CI5-XI	National / Local	CHN	0.761	18931	5.65272	55	Men and Women	Every 1 Years	E0 (Variant-Agnostic)	21285.8	7949.05	1.49558e+06	22.51	-40.49	439.01	293.45	149602	7.9	0
China, Hengdong (2009-2012)	China	CI5-XI	National / Local	CHN	0.761	18931	5.65272	55	Men and Women	Every 2 Years	E0 (Variant-Agnostic)	11338.5	4234.3	796666	32.49	-30.52	234.06	198.25	118063	6.24	0
China, Hengdong (2009-2012)	China	CI5-XI	National / Local	CHN	0.761	18931	5.65272	55	Men and Women	Every 3 Years	E0 (Variant-Agnostic)	7179.16	2681.02	504422	39.24	-23.76	148.34	146.27	101409	5.36	0
China, Hengdong (2009-2012)	China	CI5-XI	National / Local	CHN	0.761	18931	5.65272	55	Men and Women	Every 4 Years	E0 (Variant-Agnostic)	5739.77	2143.48	403287	42.27	-20.73	118.64	124.79	95074.9	5.02	0
China, Hengdong (2009-2012)	China	CI5-XI	National / Local	CHN	0.761	18931	5.65272	55	Men and Women	Every 5 Years	E0 (Variant-Agnostic)	4352.18	1625.29	305793	43.97	-19.03	89.95	114.24	78738.9	4.16	0
China, Hengdong (2009-2012)	China	CI5-XI	National / Local	CHN	0.761	18931	5.65272	55	Men and Women	Once Lifetime	E0 (Variant-Agnostic)	1516.16	566.2	106528	54.46	-8.55	31.23	62.46	50003.4	2.64	0
China, Hengdong (2009-2012)	China	CI5-XI	National / Local	CHN	0.761	18931	5.65272	55	Men and Women	Every 1 Years	F_BALF2 (Variant-Informed)	11543.3	11543.3	1.31031e+06	25.28	-37.72	390.02	266.3	146458	7.74	0
China, Hengdong (2009-2012)	China	CI5-XI	National / Local	CHN	0.761	18931	5.65272	55	Men and Women	Every 2 Years	F_BALF2 (Variant-Informed)	6468.29	6468.29	734234	35.06	-27.95	218.76	175.98	124305	6.57	0
China, Hengdong (2009-2012)	China	CI5-XI	National / Local	CHN	0.761	18931	5.65272	55	Men and Women	Every 3 Years	F_BALF2 (Variant-Informed)	4194.75	4194.75	476158	41.49	-21.52	142	127.63	111257	5.88	0
China, Hengdong (2009-2012)	China	CI5-XI	National / Local	CHN	0.761	18931	5.65272	55	Men and Women	Every 4 Years	F_BALF2 (Variant-Informed)	3382.39	3382.39	383945	44.33	-18.68	114.54	108.11	105943	5.6	0
China, Hengdong (2009-2012)	China	CI5-XI	National / Local	CHN	0.761	18931	5.65272	55	Men and Women	Every 5 Years	F_BALF2 (Variant-Informed)	2586.63	2586.63	293616	45.89	-17.12	87.58	98.8	88645.3	4.68	0
China, Hengdong (2009-2012)	China	CI5-XI	National / Local	CHN	0.761	18931	5.65272	55	Men and Women	Once Lifetime	F_BALF2 (Variant-Informed)	917.28	917.28	104122	55.33	-7.67	30.95	54.02	57297.7	3.03	0
China, Hengdong (2009-2012)	China	CI5-XI	National / Local	CHN	0.761	18931	5.65272	55	Men and Women	Every 1 Years	F0 (Variant-Agnostic)	21285.8	21285.8	1.50892e+06	22.51	-40.49	453.58	293.45	154566	8.16	0
China, Hengdong (2009-2012)	China	CI5-XI	National / Local	CHN	0.761	18931	5.65272	55	Men and Women	Every 2 Years	F0 (Variant-Agnostic)	11338.5	11338.5	803770	32.49	-30.52	241.82	198.25	121978	6.44	0
China, Hengdong (2009-2012)	China	CI5-XI	National / Local	CHN	0.761	18931	5.65272	55	Men and Women	Every 3 Years	F0 (Variant-Agnostic)	7179.16	7179.16	508920	39.24	-23.76	153.25	146.27	104769	5.53	0
China, Hengdong (2009-2012)	China	CI5-XI	National / Local	CHN	0.761	18931	5.65272	55	Men and Women	Every 4 Years	F0 (Variant-Agnostic)	5739.77	5739.77	406883	42.27	-20.73	122.57	124.79	98223.4	5.19	0
China, Hengdong (2009-2012)	China	CI5-XI	National / Local	CHN	0.761	18931	5.65272	55	Men and Women	Every 5 Years	F0 (Variant-Agnostic)	4352.18	4352.18	308519	43.97	-19.03	92.93	114.24	81346.7	4.3	0
China, Hengdong (2009-2012)	China	CI5-XI	National / Local	CHN	0.761	18931	5.65272	55	Men and Women	Once Lifetime	F0 (Variant-Agnostic)	1516.16	1516.16	107478	54.46	-8.55	32.27	62.46	51665.3	2.73	0
China, Hengdong (2009-2012)	China	CI5-XI	National / Local	CHN	0.761	18931	5.65272	55	Men and Women	Every 1 Years	G_BALF2 (Variant-Informed)	0	759.86	1.45397e+06	27.54	-35.47	203.15	244.77	82994.1	4.38	0
China, Hengdong (2009-2012)	China	CI5-XI	National / Local	CHN	0.761	18931	5.65272	55	Men and Women	Every 2 Years	G_BALF2 (Variant-Informed)	0	405.25	775440	37.01	-26	108.63	159.62	68053.5	3.59	0
China, Hengdong (2009-2012)	China	CI5-XI	National / Local	CHN	0.761	18931	5.65272	55	Men and Women	Every 3 Years	G_BALF2 (Variant-Informed)	0	256.72	491235	43.13	-19.88	69.01	114.61	60217.3	3.18	0
China, Hengdong (2009-2012)	China	CI5-XI	National / Local	CHN	0.761	18931	5.65272	55	Men and Women	Every 4 Years	G_BALF2 (Variant-Informed)	0	205.29	392813	45.81	-17.2	55.26	96.71	57142.5	3.02	0
China, Hengdong (2009-2012)	China	CI5-XI	National / Local	CHN	0.761	18931	5.65272	55	Men and Women	Every 5 Years	G_BALF2 (Variant-Informed)	0	155.69	297902	47.27	-15.74	41.95	88.34	47491.2	2.51	0
China, Hengdong (2009-2012)	China	CI5-XI	National / Local	CHN	0.761	18931	5.65272	55	Men and Women	Once Lifetime	G_BALF2 (Variant-Informed)	0	54.25	103815	55.97	-7.04	14.65	48.26	30367	1.6	0
China, Hengdong (2009-2012)	China	CI5-XI	National / Local	CHN	0.761	18931	5.65272	55	Men and Women	Every 1 Years	G0 (Variant-Agnostic)	0	1259.01	1.45799e+06	24.97	-38.03	204.11	269.29	75798	4	0
China, Hengdong (2009-2012)	China	CI5-XI	National / Local	CHN	0.761	18931	5.65272	55	Men and Women	Every 2 Years	G0 (Variant-Agnostic)	0	670.65	776642	34.79	-28.22	109.03	178.29	61152.3	3.23	0
China, Hengdong (2009-2012)	China	CI5-XI	National / Local	CHN	0.761	18931	5.65272	55	Men and Women	Every 3 Years	G0 (Variant-Agnostic)	0	424.63	491743	41.26	-21.75	69.24	129.48	53478	2.82	0
China, Hengdong (2009-2012)	China	CI5-XI	National / Local	CHN	0.761	18931	5.65272	55	Men and Women	Every 4 Years	G0 (Variant-Agnostic)	0	339.49	393151	44.12	-18.89	55.44	109.72	50529	2.67	0
China, Hengdong (2009-2012)	China	CI5-XI	National / Local	CHN	0.761	18931	5.65272	55	Men and Women	Every 5 Years	G0 (Variant-Agnostic)	0	257.42	298106	45.69	-17.31	42.09	100.29	41965.1	2.22	0
China, Hengdong (2009-2012)	China	CI5-XI	National / Local	CHN	0.761	18931	5.65272	55	Men and Women	Once Lifetime	G0 (Variant-Agnostic)	0	89.68	103851	55.24	-7.76	14.7	54.84	26800.3	1.42	0
China, Hengdong (2009-2012)	China	CI5-XI	National / Local	CHN	0.761	18931	5.65272	55	Men and Women	Every 1 Years	No Screening	0	0	0	63.01	-	-	-	-	-	0
China, Hengdong (2009-2012)	China	CI5-XI	National / Local	CHN	0.761	18931	5.65272	55	Men and Women	Every 2 Years	No Screening	0	0	0	63.01	-	-	-	-	-	0
China, Hengdong (2009-2012)	China	CI5-XI	National / Local	CHN	0.761	18931	5.65272	55	Men and Women	Every 3 Years	No Screening	0	0	0	63.01	-	-	-	-	-	0
China, Hengdong (2009-2012)	China	CI5-XI	National / Local	CHN	0.761	18931	5.65272	55	Men and Women	Every 4 Years	No Screening	0	0	0	63.01	-	-	-	-	-	0
China, Hengdong (2009-2012)	China	CI5-XI	National / Local	CHN	0.761	18931	5.65272	55	Men and Women	Every 5 Years	No Screening	0	0	0	63.01	-	-	-	-	-	0
China, Hengdong (2009-2012)	China	CI5-XI	National / Local	CHN	0.761	18931	5.65272	55	Men and Women	Once Lifetime	No Screening	0	0	0	63.01	-	-	-	-	-	0
China, Hengdong (2009-2012)	China	CI5-XI	National / Local	CHN	0.761	18931	5.65272	60	Men and Women	Every 1 Years	A_BALF2 (Variant-Informed)	0	28793.5	892223	21.99	-18.02	280.75	101.38	276926	14.63	0
China, Hengdong (2009-2012)	China	CI5-XI	National / Local	CHN	0.761	18931	5.65272	60	Men and Women	Every 2 Years	A_BALF2 (Variant-Informed)	0	15090.1	467595	26.08	-13.93	147.34	72.09	204363	10.8	0
China, Hengdong (2009-2012)	China	CI5-XI	National / Local	CHN	0.761	18931	5.65272	60	Men and Women	Every 3 Years	A_BALF2 (Variant-Informed)	0	12064.7	373848	27.56	-12.46	117.91	60.21	195836	10.34	0
China, Hengdong (2009-2012)	China	CI5-XI	National / Local	CHN	0.761	18931	5.65272	60	Men and Women	Every 4 Years	A_BALF2 (Variant-Informed)	0	9204.39	285216	28.87	-11.14	90.02	53.89	167051	8.82	0
China, Hengdong (2009-2012)	China	CI5-XI	National / Local	CHN	0.761	18931	5.65272	60	Men and Women	Every 5 Years	A_BALF2 (Variant-Informed)	0	6316.71	195735	30.13	-9.88	61.84	49.17	125764	6.64	0
China, Hengdong (2009-2012)	China	CI5-XI	National / Local	CHN	0.761	18931	5.65272	60	Men and Women	Once Lifetime	A_BALF2 (Variant-Informed)	0	3282.14	101703	32.65	-7.37	32.19	39.78	80921.3	4.27	0
China, Hengdong (2009-2012)	China	CI5-XI	National / Local	CHN	0.761	18931	5.65272	60	Men and Women	Every 1 Years	A0 (Variant-Agnostic)	0	51599.8	981887	20.32	-19.69	318.82	115.71	275535	14.55	0
China, Hengdong (2009-2012)	China	CI5-XI	National / Local	CHN	0.761	18931	5.65272	60	Men and Women	Every 2 Years	A0 (Variant-Agnostic)	0	25992.7	494611	24.58	-15.43	160.81	83.78	191951	10.14	0
China, Hengdong (2009-2012)	China	CI5-XI	National / Local	CHN	0.761	18931	5.65272	60	Men and Women	Every 3 Years	A0 (Variant-Agnostic)	0	20601.3	392019	26.1	-13.91	127.58	70.75	180325	9.53	0
China, Hengdong (2009-2012)	China	CI5-XI	National / Local	CHN	0.761	18931	5.65272	60	Men and Women	Every 4 Years	A0 (Variant-Agnostic)	0	15583.2	296530	27.53	-12.48	96.57	63.52	152044	8.03	0
China, Hengdong (2009-2012)	China	CI5-XI	National / Local	CHN	0.761	18931	5.65272	60	Men and Women	Every 5 Years	A0 (Variant-Agnostic)	0	10601.6	201736	28.92	-11.09	65.76	57.95	113492	5.99	0
China, Hengdong (2009-2012)	China	CI5-XI	National / Local	CHN	0.761	18931	5.65272	60	Men and Women	Once Lifetime	A0 (Variant-Agnostic)	0	5459.1	103880	31.73	-8.28	33.93	46.77	72529.4	3.83	0
China, Hengdong (2009-2012)	China	CI5-XI	National / Local	CHN	0.761	18931	5.65272	60	Men and Women	Every 1 Years	B_BALF2 (Variant-Informed)	28793.5	10752.8	902975	20.97	-19.04	293.77	110.07	266900	14.1	0
China, Hengdong (2009-2012)	China	CI5-XI	National / Local	CHN	0.761	18931	5.65272	60	Men and Women	Every 2 Years	B_BALF2 (Variant-Informed)	15090.1	5635.3	473231	25.18	-14.83	154.08	79.06	194905	10.3	0
China, Hengdong (2009-2012)	China	CI5-XI	National / Local	CHN	0.761	18931	5.65272	60	Men and Women	Every 3 Years	B_BALF2 (Variant-Informed)	12064.7	4505.49	378354	26.69	-13.33	123.28	66.45	185529	9.8	0
China, Hengdong (2009-2012)	China	CI5-XI	National / Local	CHN	0.761	18931	5.65272	60	Men and Women	Every 4 Years	B_BALF2 (Variant-Informed)	9204.39	3437.32	288653	28.08	-11.94	94.08	59.53	158043	8.35	0
China, Hengdong (2009-2012)	China	CI5-XI	National / Local	CHN	0.761	18931	5.65272	60	Men and Women	Every 5 Years	B_BALF2 (Variant-Informed)	6316.71	2358.94	198094	29.41	-10.6	64.57	54.31	118889	6.28	0
China, Hengdong (2009-2012)	China	CI5-XI	National / Local	CHN	0.761	18931	5.65272	60	Men and Women	Once Lifetime	B_BALF2 (Variant-Informed)	3282.14	1225.7	102929	32.1	-7.92	33.54	43.92	76354.8	4.03	0
China, Hengdong (2009-2012)	China	CI5-XI	National / Local	CHN	0.761	18931	5.65272	60	Men and Women	Every 1 Years	B0 (Variant-Agnostic)	51277.8	19149.4	1.00071e+06	19.34	-20.67	342.22	124.37	275155	14.53	0
China, Hengdong (2009-2012)	China	CI5-XI	National / Local	CHN	0.761	18931	5.65272	60	Men and Women	Every 2 Years	B0 (Variant-Agnostic)	25830.4	9646.22	504095	23.66	-16.35	172.52	91.26	189041	9.99	0
China, Hengdong (2009-2012)	China	CI5-XI	National / Local	CHN	0.761	18931	5.65272	60	Men and Women	Every 3 Years	B0 (Variant-Agnostic)	20472.7	7645.41	399536	25.2	-14.81	136.83	77.72	176063	9.3	0
China, Hengdong (2009-2012)	China	CI5-XI	National / Local	CHN	0.761	18931	5.65272	60	Men and Women	Every 4 Years	B0 (Variant-Agnostic)	15485.9	5783.12	302216	26.69	-13.32	103.53	69.99	147927	7.81	0
China, Hengdong (2009-2012)	China	CI5-XI	National / Local	CHN	0.761	18931	5.65272	60	Men and Women	Every 5 Years	B0 (Variant-Agnostic)	10535.4	3934.39	205604	28.16	-11.85	70.45	63.91	110222	5.82	0
China, Hengdong (2009-2012)	China	CI5-XI	National / Local	CHN	0.761	18931	5.65272	60	Men and Women	Once Lifetime	B0 (Variant-Agnostic)	5425.03	2025.94	105872	31.15	-8.86	36.26	51.61	70262.2	3.71	0
China, Hengdong (2009-2012)	China	CI5-XI	National / Local	CHN	0.761	18931	5.65272	60	Men and Women	Every 1 Years	C_BALF2 (Variant-Informed)	28793.5	28793.5	921016	20.97	-19.04	313.47	110.07	284803	15.04	0
China, Hengdong (2009-2012)	China	CI5-XI	National / Local	CHN	0.761	18931	5.65272	60	Men and Women	Every 2 Years	C_BALF2 (Variant-Informed)	15090.1	15090.1	482686	25.18	-14.83	164.41	79.06	207969	10.99	0
China, Hengdong (2009-2012)	China	CI5-XI	National / Local	CHN	0.761	18931	5.65272	60	Men and Women	Every 3 Years	C_BALF2 (Variant-Informed)	12064.7	12064.7	385913	26.69	-13.33	131.53	66.45	197956	10.46	0
China, Hengdong (2009-2012)	China	CI5-XI	National / Local	CHN	0.761	18931	5.65272	60	Men and Women	Every 4 Years	C_BALF2 (Variant-Informed)	9204.39	9204.39	294420	28.08	-11.94	100.38	59.53	168626	8.91	0
China, Hengdong (2009-2012)	China	CI5-XI	National / Local	CHN	0.761	18931	5.65272	60	Men and Women	Every 5 Years	C_BALF2 (Variant-Informed)	6316.71	6316.71	202052	29.41	-10.6	68.9	54.31	126850	6.7	0
China, Hengdong (2009-2012)	China	CI5-XI	National / Local	CHN	0.761	18931	5.65272	60	Men and Women	Once Lifetime	C_BALF2 (Variant-Informed)	3282.14	3282.14	104986	32.1	-7.92	35.78	43.92	81470.5	4.3	0
China, Hengdong (2009-2012)	China	CI5-XI	National / Local	CHN	0.761	18931	5.65272	60	Men and Women	Every 1 Years	C0 (Variant-Agnostic)	51277.8	51277.8	1.03284e+06	19.34	-20.67	377.31	124.37	303370	16.02	0
China, Hengdong (2009-2012)	China	CI5-XI	National / Local	CHN	0.761	18931	5.65272	60	Men and Women	Every 2 Years	C0 (Variant-Agnostic)	25830.4	25830.4	520279	23.66	-16.35	190.2	91.26	208412	11.01	0
China, Hengdong (2009-2012)	China	CI5-XI	National / Local	CHN	0.761	18931	5.65272	60	Men and Women	Every 3 Years	C0 (Variant-Agnostic)	20472.7	20472.7	412363	25.2	-14.81	150.84	77.72	194093	10.25	0
China, Hengdong (2009-2012)	China	CI5-XI	National / Local	CHN	0.761	18931	5.65272	60	Men and Women	Every 4 Years	C0 (Variant-Agnostic)	15485.9	15485.9	311918	26.69	-13.32	114.13	69.99	163072	8.61	0
China, Hengdong (2009-2012)	China	CI5-XI	National / Local	CHN	0.761	18931	5.65272	60	Men and Women	Every 5 Years	C0 (Variant-Agnostic)	10535.4	10535.4	212205	28.16	-11.85	77.66	63.91	121505	6.42	0
China, Hengdong (2009-2012)	China	CI5-XI	National / Local	CHN	0.761	18931	5.65272	60	Men and Women	Once Lifetime	C0 (Variant-Agnostic)	5425.03	5425.03	109271	31.15	-8.86	39.98	51.61	77458.2	4.09	0
China, Hengdong (2009-2012)	China	CI5-XI	National / Local	CHN	0.761	18931	5.65272	60	Men and Women	Every 1 Years	D_BALF2 (Variant-Informed)	0	8001.08	900224	21.99	-18.02	261.72	101.38	258154	13.64	0
China, Hengdong (2009-2012)	China	CI5-XI	National / Local	CHN	0.761	18931	5.65272	60	Men and Women	Every 2 Years	D_BALF2 (Variant-Informed)	0	4193.2	471789	26.08	-13.93	137.36	72.09	190527	10.06	0
China, Hengdong (2009-2012)	China	CI5-XI	National / Local	CHN	0.761	18931	5.65272	60	Men and Women	Every 3 Years	D_BALF2 (Variant-Informed)	0	3352.51	377201	27.56	-12.46	109.93	60.21	182590	9.64	0
China, Hengdong (2009-2012)	China	CI5-XI	National / Local	CHN	0.761	18931	5.65272	60	Men and Women	Every 4 Years	D_BALF2 (Variant-Informed)	0	2557.7	287773	28.87	-11.14	83.94	53.89	155760	8.23	0
China, Hengdong (2009-2012)	China	CI5-XI	National / Local	CHN	0.761	18931	5.65272	60	Men and Women	Every 5 Years	D_BALF2 (Variant-Informed)	0	1755.27	197491	30.13	-9.88	57.66	49.17	117271	6.19	0
China, Hengdong (2009-2012)	China	CI5-XI	National / Local	CHN	0.761	18931	5.65272	60	Men and Women	Once Lifetime	D_BALF2 (Variant-Informed)	0	912.03	102616	32.65	-7.37	30.02	39.78	75465.5	3.99	0
China, Hengdong (2009-2012)	China	CI5-XI	National / Local	CHN	0.761	18931	5.65272	60	Men and Women	Every 1 Years	D0 (Variant-Agnostic)	0	14240.9	996151	20.32	-19.69	287.83	115.71	248749	13.14	0
China, Hengdong (2009-2012)	China	CI5-XI	National / Local	CHN	0.761	18931	5.65272	60	Men and Women	Every 2 Years	D0 (Variant-Agnostic)	0	7173.61	501796	24.58	-15.43	145.2	83.78	173313	9.15	0
China, Hengdong (2009-2012)	China	CI5-XI	National / Local	CHN	0.761	18931	5.65272	60	Men and Women	Every 3 Years	D0 (Variant-Agnostic)	0	5685.67	397714	26.1	-13.91	115.2	70.75	162832	8.6	0
China, Hengdong (2009-2012)	China	CI5-XI	National / Local	CHN	0.761	18931	5.65272	60	Men and Women	Every 4 Years	D0 (Variant-Agnostic)	0	4300.74	300838	27.53	-12.48	87.21	63.52	137305	7.25	0
China, Hengdong (2009-2012)	China	CI5-XI	National / Local	CHN	0.761	18931	5.65272	60	Men and Women	Every 5 Years	D0 (Variant-Agnostic)	0	2925.89	204667	28.92	-11.09	59.39	57.95	102500	5.41	0
China, Hengdong (2009-2012)	China	CI5-XI	National / Local	CHN	0.761	18931	5.65272	60	Men and Women	Once Lifetime	D0 (Variant-Agnostic)	0	1506.64	105390	31.73	-8.28	30.65	46.77	65516.4	3.46	0
China, Hengdong (2009-2012)	China	CI5-XI	National / Local	CHN	0.761	18931	5.65272	60	Men and Women	Every 1 Years	E_BALF2 (Variant-Informed)	8001.08	2987.95	903212	20.97	-19.04	265.19	110.07	240938	12.73	0
China, Hengdong (2009-2012)	China	CI5-XI	National / Local	CHN	0.761	18931	5.65272	60	Men and Women	Every 2 Years	E_BALF2 (Variant-Informed)	4193.2	1565.93	473355	25.18	-14.83	139.11	79.06	175961	9.29	0
China, Hengdong (2009-2012)	China	CI5-XI	National / Local	CHN	0.761	18931	5.65272	60	Men and Women	Every 3 Years	E_BALF2 (Variant-Informed)	3352.51	1251.98	378453	26.69	-13.33	111.3	66.45	167508	8.85	0
China, Hengdong (2009-2012)	China	CI5-XI	National / Local	CHN	0.761	18931	5.65272	60	Men and Women	Every 4 Years	E_BALF2 (Variant-Informed)	2557.7	955.16	288729	28.08	-11.94	84.94	59.53	142696	7.54	0
China, Hengdong (2009-2012)	China	CI5-XI	National / Local	CHN	0.761	18931	5.65272	60	Men and Women	Every 5 Years	E_BALF2 (Variant-Informed)	1755.27	655.5	198146	29.41	-10.6	58.3	54.31	107345	5.67	0
China, Hengdong (2009-2012)	China	CI5-XI	National / Local	CHN	0.761	18931	5.65272	60	Men and Women	Once Lifetime	E_BALF2 (Variant-Informed)	912.03	340.59	102956	32.1	-7.92	30.28	43.92	68936.5	3.64	0
China, Hengdong (2009-2012)	China	CI5-XI	National / Local	CHN	0.761	18931	5.65272	60	Men and Women	Every 1 Years	E0 (Variant-Agnostic)	14249	5321.19	1.00116e+06	19.34	-20.67	294.22	124.37	236563	12.5	0
China, Hengdong (2009-2012)	China	CI5-XI	National / Local	CHN	0.761	18931	5.65272	60	Men and Women	Every 2 Years	E0 (Variant-Agnostic)	7177.7	2680.47	504319	23.66	-16.35	148.34	91.26	162545	8.59	0
China, Hengdong (2009-2012)	China	CI5-XI	National / Local	CHN	0.761	18931	5.65272	60	Men and Women	Every 3 Years	E0 (Variant-Agnostic)	5688.91	2124.49	399714	25.2	-14.81	117.66	77.72	151403	8	0
China, Hengdong (2009-2012)	China	CI5-XI	National / Local	CHN	0.761	18931	5.65272	60	Men and Women	Every 4 Years	E0 (Variant-Agnostic)	4303.19	1607	302350	26.69	-13.32	89.04	69.99	127214	6.72	0
China, Hengdong (2009-2012)	China	CI5-XI	National / Local	CHN	0.761	18931	5.65272	60	Men and Women	Every 5 Years	E0 (Variant-Agnostic)	2927.56	1093.28	205696	28.16	-11.85	60.58	63.91	94790	5.01	0
China, Hengdong (2009-2012)	China	CI5-XI	National / Local	CHN	0.761	18931	5.65272	60	Men and Women	Once Lifetime	E0 (Variant-Agnostic)	1507.49	562.96	105920	31.15	-8.86	31.18	51.61	60420	3.19	0
China, Hengdong (2009-2012)	China	CI5-XI	National / Local	CHN	0.761	18931	5.65272	60	Men and Women	Every 1 Years	F_BALF2 (Variant-Informed)	8001.08	8001.08	908225	20.97	-19.04	270.67	110.07	245913	12.99	0
China, Hengdong (2009-2012)	China	CI5-XI	National / Local	CHN	0.761	18931	5.65272	60	Men and Women	Every 2 Years	F_BALF2 (Variant-Informed)	4193.2	4193.2	475982	25.18	-14.83	141.98	79.06	179591	9.49	0
China, Hengdong (2009-2012)	China	CI5-XI	National / Local	CHN	0.761	18931	5.65272	60	Men and Women	Every 3 Years	F_BALF2 (Variant-Informed)	3352.51	3352.51	380553	26.69	-13.33	113.6	66.45	170961	9.03	0
China, Hengdong (2009-2012)	China	CI5-XI	National / Local	CHN	0.761	18931	5.65272	60	Men and Women	Every 4 Years	F_BALF2 (Variant-Informed)	2557.7	2557.7	290331	28.08	-11.94	86.7	59.53	145637	7.69	0
China, Hengdong (2009-2012)	China	CI5-XI	National / Local	CHN	0.761	18931	5.65272	60	Men and Women	Every 5 Years	F_BALF2 (Variant-Informed)	1755.27	1755.27	199246	29.41	-10.6	59.51	54.31	109557	5.79	0
China, Hengdong (2009-2012)	China	CI5-XI	National / Local	CHN	0.761	18931	5.65272	60	Men and Women	Once Lifetime	F_BALF2 (Variant-Informed)	912.03	912.03	103528	32.1	-7.92	30.9	43.92	70358.1	3.72	0
China, Hengdong (2009-2012)	China	CI5-XI	National / Local	CHN	0.761	18931	5.65272	60	Men and Women	Every 1 Years	F0 (Variant-Agnostic)	14249	14249	1.01009e+06	19.34	-20.67	303.98	124.37	244404	12.91	0
China, Hengdong (2009-2012)	China	CI5-XI	National / Local	CHN	0.761	18931	5.65272	60	Men and Women	Every 2 Years	F0 (Variant-Agnostic)	7177.7	7177.7	508817	23.66	-16.35	153.25	91.26	167928	8.87	0
China, Hengdong (2009-2012)	China	CI5-XI	National / Local	CHN	0.761	18931	5.65272	60	Men and Women	Every 3 Years	F0 (Variant-Agnostic)	5688.91	5688.91	403278	25.2	-14.81	121.56	77.72	156413	8.26	0
China, Hengdong (2009-2012)	China	CI5-XI	National / Local	CHN	0.761	18931	5.65272	60	Men and Women	Every 4 Years	F0 (Variant-Agnostic)	4303.19	4303.19	305047	26.69	-13.32	91.98	69.99	131422	6.94	0
China, Hengdong (2009-2012)	China	CI5-XI	National / Local	CHN	0.761	18931	5.65272	60	Men and Women	Every 5 Years	F0 (Variant-Agnostic)	2927.56	2927.56	207530	28.16	-11.85	62.59	63.91	97925.3	5.17	0
China, Hengdong (2009-2012)	China	CI5-XI	National / Local	CHN	0.761	18931	5.65272	60	Men and Women	Once Lifetime	F0 (Variant-Agnostic)	1507.49	1507.49	106864	31.15	-8.86	32.22	51.61	62419.6	3.3	0
China, Hengdong (2009-2012)	China	CI5-XI	National / Local	CHN	0.761	18931	5.65272	60	Men and Women	Every 1 Years	G_BALF2 (Variant-Informed)	0	509.09	974137	22.23	-17.79	136.41	99.38	137265	7.25	0
China, Hengdong (2009-2012)	China	CI5-XI	National / Local	CHN	0.761	18931	5.65272	60	Men and Women	Every 2 Years	G_BALF2 (Variant-Informed)	0	256.67	491134	26.29	-13.72	68.97	70.5	97830.1	5.17	0
China, Hengdong (2009-2012)	China	CI5-XI	National / Local	CHN	0.761	18931	5.65272	60	Men and Women	Every 3 Years	G_BALF2 (Variant-Informed)	0	203.47	389333	27.76	-12.26	54.78	58.78	93195.3	4.92	0
China, Hengdong (2009-2012)	China	CI5-XI	National / Local	CHN	0.761	18931	5.65272	60	Men and Women	Every 4 Years	G_BALF2 (Variant-Informed)	0	153.93	294549	29.06	-10.96	41.51	52.6	78920.2	4.17	0
China, Hengdong (2009-2012)	China	CI5-XI	National / Local	CHN	0.761	18931	5.65272	60	Men and Women	Every 5 Years	G_BALF2 (Variant-Informed)	0	104.74	200423	30.3	-9.72	28.3	47.99	58972.8	3.12	0
China, Hengdong (2009-2012)	China	CI5-XI	National / Local	CHN	0.761	18931	5.65272	60	Men and Women	Once Lifetime	G_BALF2 (Variant-Informed)	0	53.94	103222	32.77	-7.24	14.63	38.83	37685.7	1.99	0
China, Hengdong (2009-2012)	China	CI5-XI	National / Local	CHN	0.761	18931	5.65272	60	Men and Women	Every 1 Years	G0 (Variant-Agnostic)	0	842.8	975996	20.8	-19.21	136.97	111.55	122788	6.49	0
China, Hengdong (2009-2012)	China	CI5-XI	National / Local	CHN	0.761	18931	5.65272	60	Men and Women	Every 2 Years	G0 (Variant-Agnostic)	0	424.55	491643	25.03	-14.99	69.19	80.25	86219.1	4.55	0
China, Hengdong (2009-2012)	China	CI5-XI	National / Local	CHN	0.761	18931	5.65272	60	Men and Women	Every 3 Years	G0 (Variant-Agnostic)	0	336.49	389667	26.53	-13.48	54.96	67.53	81385.7	4.3	0
China, Hengdong (2009-2012)	China	CI5-XI	National / Local	CHN	0.761	18931	5.65272	60	Men and Women	Every 4 Years	G0 (Variant-Agnostic)	0	254.52	294751	27.94	-12.08	41.64	60.51	68816.4	3.64	0
China, Hengdong (2009-2012)	China	CI5-XI	National / Local	CHN	0.761	18931	5.65272	60	Men and Women	Every 5 Years	G0 (Variant-Agnostic)	0	173.16	200526	29.29	-10.73	28.39	55.21	51419.8	2.72	0
China, Hengdong (2009-2012)	China	CI5-XI	National / Local	CHN	0.761	18931	5.65272	60	Men and Women	Once Lifetime	G0 (Variant-Agnostic)	0	89.16	103257	32	-8.01	14.68	44.64	32882.5	1.74	0
China, Hengdong (2009-2012)	China	CI5-XI	National / Local	CHN	0.761	18931	5.65272	60	Men and Women	Every 1 Years	No Screening	0	0	0	40.01	-	-	-	-	-	0
China, Hengdong (2009-2012)	China	CI5-XI	National / Local	CHN	0.761	18931	5.65272	60	Men and Women	Every 2 Years	No Screening	0	0	0	40.01	-	-	-	-	-	0
China, Hengdong (2009-2012)	China	CI5-XI	National / Local	CHN	0.761	18931	5.65272	60	Men and Women	Every 3 Years	No Screening	0	0	0	40.01	-	-	-	-	-	0
China, Hengdong (2009-2012)	China	CI5-XI	National / Local	CHN	0.761	18931	5.65272	60	Men and Women	Every 4 Years	No Screening	0	0	0	40.01	-	-	-	-	-	0
China, Hengdong (2009-2012)	China	CI5-XI	National / Local	CHN	0.761	18931	5.65272	60	Men and Women	Every 5 Years	No Screening	0	0	0	40.01	-	-	-	-	-	0
China, Hengdong (2009-2012)	China	CI5-XI	National / Local	CHN	0.761	18931	5.65272	60	Men and Women	Once Lifetime	No Screening	0	0	0	40.01	-	-	-	-	-	0
China, Hengdong (2009-2012)	China	CI5-XI	National / Local	CHN	0.761	18931	5.65272	40	Men Only	Every 1 Years	A_BALF2 (Variant-Informed)	0	75216.4	2.33072e+06	69.74	-129.51	731.4	1047.91	69795.8	3.69	0
China, Hengdong (2009-2012)	China	CI5-XI	National / Local	CHN	0.761	18931	5.65272	40	Men Only	Every 2 Years	A_BALF2 (Variant-Informed)	0	41084.6	1.27308e+06	105.87	-93.37	400.1	700.54	57113.4	3.02	0
China, Hengdong (2009-2012)	China	CI5-XI	National / Local	CHN	0.761	18931	5.65272	40	Men Only	Every 3 Years	A_BALF2 (Variant-Informed)	0	28487.3	882733	128.2	-71.04	277.93	509.93	54504.3	2.88	0
China, Hengdong (2009-2012)	China	CI5-XI	National / Local	CHN	0.761	18931	5.65272	40	Men Only	Every 4 Years	A_BALF2 (Variant-Informed)	0	22976.1	711959	137.68	-61.57	224.38	422.26	53138.3	2.81	0
China, Hengdong (2009-2012)	China	CI5-XI	National / Local	CHN	0.761	18931	5.65272	40	Men Only	Every 5 Years	A_BALF2 (Variant-Informed)	0	17773.7	550753	147	-52.25	173.7	360.87	48132.7	2.54	0
China, Hengdong (2009-2012)	China	CI5-XI	National / Local	CHN	0.761	18931	5.65272	40	Men Only	Once Lifetime	A_BALF2 (Variant-Informed)	0	3316.62	102772	186.21	-13.03	32.48	137.14	23684.6	1.25	0
China, Hengdong (2009-2012)	China	CI5-XI	National / Local	CHN	0.761	18931	5.65272	40	Men Only	Every 1 Years	A0 (Variant-Agnostic)	0	151527	2.88339e+06	59.66	-139.59	933.98	1153.77	80950.6	4.28	0
China, Hengdong (2009-2012)	China	CI5-XI	National / Local	CHN	0.761	18931	5.65272	40	Men Only	Every 2 Years	A0 (Variant-Agnostic)	0	76130.2	1.44867e+06	97.22	-102.03	469.79	782.35	60048	3.17	0
China, Hengdong (2009-2012)	China	CI5-XI	National / Local	CHN	0.761	18931	5.65272	40	Men Only	Every 3 Years	A0 (Variant-Agnostic)	0	50985.3	970192	120.85	-78.4	315.16	575.96	54718.7	2.89	0
China, Hengdong (2009-2012)	China	CI5-XI	National / Local	CHN	0.761	18931	5.65272	40	Men Only	Every 4 Years	A0 (Variant-Agnostic)	0	40491.7	770510	130.98	-68.26	250.53	479.56	52242.9	2.76	0
China, Hengdong (2009-2012)	China	CI5-XI	National / Local	CHN	0.761	18931	5.65272	40	Men Only	Every 5 Years	A0 (Variant-Agnostic)	0	30848.1	587004	141.14	-58.11	191	411.31	46438	2.45	0
China, Hengdong (2009-2012)	China	CI5-XI	National / Local	CHN	0.761	18931	5.65272	40	Men Only	Once Lifetime	A0 (Variant-Agnostic)	0	5516.45	104972	184.68	-14.56	34.23	156.7	21843.5	1.15	0
China, Hengdong (2009-2012)	China	CI5-XI	National / Local	CHN	0.761	18931	5.65272	40	Men Only	Every 1 Years	B_BALF2 (Variant-Informed)	75216.4	28089.1	2.35881e+06	63.47	-135.77	765.04	1113.5	68705.5	3.63	0
China, Hengdong (2009-2012)	China	CI5-XI	National / Local	CHN	0.761	18931	5.65272	40	Men Only	Every 2 Years	B_BALF2 (Variant-Informed)	41084.6	15342.8	1.28843e+06	100.55	-98.69	418.22	750.84	55699.5	2.94	0
China, Hengdong (2009-2012)	China	CI5-XI	National / Local	CHN	0.761	18931	5.65272	40	Men Only	Every 3 Years	B_BALF2 (Variant-Informed)	28487.3	10638.4	893372	123.71	-75.53	290.33	550.34	52755.7	2.79	0
China, Hengdong (2009-2012)	China	CI5-XI	National / Local	CHN	0.761	18931	5.65272	40	Men Only	Every 4 Years	B_BALF2 (Variant-Informed)	22976.1	8580.29	720539	133.6	-65.64	234.28	457.22	51239.8	2.71	0
China, Hengdong (2009-2012)	China	CI5-XI	National / Local	CHN	0.761	18931	5.65272	40	Men Only	Every 5 Years	B_BALF2 (Variant-Informed)	17773.7	6637.49	557390	143.43	-55.81	181.23	391.58	46280.9	2.44	0
China, Hengdong (2009-2012)	China	CI5-XI	National / Local	CHN	0.761	18931	5.65272	40	Men Only	Once Lifetime	B_BALF2 (Variant-Informed)	3316.62	1238.57	104011	185.27	-13.97	33.42	149.18	22399.4	1.18	0
China, Hengdong (2009-2012)	China	CI5-XI	National / Local	CHN	0.761	18931	5.65272	40	Men Only	Every 1 Years	B0 (Variant-Agnostic)	150581	56233.7	2.93867e+06	54.29	-144.95	1002.42	1211.64	82732.6	4.37	0
China, Hengdong (2009-2012)	China	CI5-XI	National / Local	CHN	0.761	18931	5.65272	40	Men Only	Every 2 Years	B0 (Variant-Agnostic)	75655.1	28252.9	1.47645e+06	92.23	-107.02	503.87	830.9	60641	3.2	0
China, Hengdong (2009-2012)	China	CI5-XI	National / Local	CHN	0.761	18931	5.65272	40	Men Only	Every 3 Years	B0 (Variant-Agnostic)	50667.1	18921.3	988795	116.42	-82.82	337.8	617.24	54727.7	2.89	0
China, Hengdong (2009-2012)	China	CI5-XI	National / Local	CHN	0.761	18931	5.65272	40	Men Only	Every 4 Years	B0 (Variant-Agnostic)	40239	15027	785285	126.91	-72.34	268.4	516.19	51996.8	2.75	0
China, Hengdong (2009-2012)	China	CI5-XI	National / Local	CHN	0.761	18931	5.65272	40	Men Only	Every 5 Years	B0 (Variant-Agnostic)	30655.6	11448.1	598259	137.53	-61.71	204.48	444.07	46046.4	2.43	0
China, Hengdong (2009-2012)	China	CI5-XI	National / Local	CHN	0.761	18931	5.65272	40	Men Only	Once Lifetime	B0 (Variant-Agnostic)	5482.02	2047.23	106985	183.75	-15.5	36.16	169.44	21341.6	1.13	0
China, Hengdong (2009-2012)	China	CI5-XI	National / Local	CHN	0.761	18931	5.65272	40	Men Only	Every 1 Years	C_BALF2 (Variant-Informed)	75216.4	75216.4	2.40594e+06	63.47	-135.77	816.52	1113.5	73329.1	3.87	0
China, Hengdong (2009-2012)	China	CI5-XI	National / Local	CHN	0.761	18931	5.65272	40	Men Only	Every 2 Years	C_BALF2 (Variant-Informed)	41084.6	41084.6	1.31417e+06	100.55	-98.69	446.34	750.84	59445.2	3.14	0
China, Hengdong (2009-2012)	China	CI5-XI	National / Local	CHN	0.761	18931	5.65272	40	Men Only	Every 3 Years	C_BALF2 (Variant-Informed)	28487.3	28487.3	911221	123.71	-75.53	309.84	550.34	56299.5	2.97	0
China, Hengdong (2009-2012)	China	CI5-XI	National / Local	CHN	0.761	18931	5.65272	40	Men Only	Every 4 Years	C_BALF2 (Variant-Informed)	22976.1	22976.1	734935	133.6	-65.64	250.01	457.22	54680.2	2.89	0
China, Hengdong (2009-2012)	China	CI5-XI	National / Local	CHN	0.761	18931	5.65272	40	Men Only	Every 5 Years	C_BALF2 (Variant-Informed)	17773.7	17773.7	568527	143.43	-55.81	193.4	391.58	49388.7	2.61	0
China, Hengdong (2009-2012)	China	CI5-XI	National / Local	CHN	0.761	18931	5.65272	40	Men Only	Once Lifetime	C_BALF2 (Variant-Informed)	3316.62	3316.62	106089	185.27	-13.97	35.69	149.18	23922	1.26	0
China, Hengdong (2009-2012)	China	CI5-XI	National / Local	CHN	0.761	18931	5.65272	40	Men Only	Every 1 Years	C0 (Variant-Agnostic)	150581	150581	3.03302e+06	54.29	-144.95	1105.48	1211.64	91238.9	4.82	0
China, Hengdong (2009-2012)	China	CI5-XI	National / Local	CHN	0.761	18931	5.65272	40	Men Only	Every 2 Years	C0 (Variant-Agnostic)	75655.1	75655.1	1.52385e+06	92.23	-107.02	555.65	830.9	66873.8	3.53	0
China, Hengdong (2009-2012)	China	CI5-XI	National / Local	CHN	0.761	18931	5.65272	40	Men Only	Every 3 Years	C0 (Variant-Agnostic)	50667.1	50667.1	1.02054e+06	116.42	-82.82	372.49	617.24	60347.3	3.19	0
China, Hengdong (2009-2012)	China	CI5-XI	National / Local	CHN	0.761	18931	5.65272	40	Men Only	Every 4 Years	C0 (Variant-Agnostic)	40239	40239	810497	126.91	-72.34	295.95	516.19	57333.6	3.03	0
China, Hengdong (2009-2012)	China	CI5-XI	National / Local	CHN	0.761	18931	5.65272	40	Men Only	Every 5 Years	C0 (Variant-Agnostic)	30655.6	30655.6	617467	137.53	-61.71	225.47	444.07	50772.8	2.68	0
China, Hengdong (2009-2012)	China	CI5-XI	National / Local	CHN	0.761	18931	5.65272	40	Men Only	Once Lifetime	C0 (Variant-Agnostic)	5482.02	5482.02	110419	183.75	-15.5	39.92	169.44	23557.2	1.24	0
China, Hengdong (2009-2012)	China	CI5-XI	National / Local	CHN	0.761	18931	5.65272	40	Men Only	Every 1 Years	D_BALF2 (Variant-Informed)	0	20901	2.35162e+06	69.74	-129.51	681.68	1047.91	65050.9	3.44	0
China, Hengdong (2009-2012)	China	CI5-XI	National / Local	CHN	0.761	18931	5.65272	40	Men Only	Every 2 Years	D_BALF2 (Variant-Informed)	0	11416.5	1.2845e+06	105.87	-93.37	372.94	700.54	53236	2.81	0
China, Hengdong (2009-2012)	China	CI5-XI	National / Local	CHN	0.761	18931	5.65272	40	Men Only	Every 3 Years	D_BALF2 (Variant-Informed)	0	7915.98	890649	128.2	-71.04	259.1	509.93	50810.5	2.68	0
China, Hengdong (2009-2012)	China	CI5-XI	National / Local	CHN	0.761	18931	5.65272	40	Men Only	Every 4 Years	D_BALF2 (Variant-Informed)	0	6384.55	718344	137.68	-61.57	209.19	422.26	49540.3	2.62	0
China, Hengdong (2009-2012)	China	CI5-XI	National / Local	CHN	0.761	18931	5.65272	40	Men Only	Every 5 Years	D_BALF2 (Variant-Informed)	0	4938.92	555692	147	-52.25	161.94	360.87	44875.8	2.37	0
China, Hengdong (2009-2012)	China	CI5-XI	National / Local	CHN	0.761	18931	5.65272	40	Men Only	Once Lifetime	D_BALF2 (Variant-Informed)	0	921.62	103694	186.21	-13.03	30.29	137.14	22085	1.17	0
China, Hengdong (2009-2012)	China	CI5-XI	National / Local	CHN	0.761	18931	5.65272	40	Men Only	Every 1 Years	D0 (Variant-Agnostic)	0	41819.3	2.92527e+06	59.66	-139.59	842.95	1153.77	73060.6	3.86	0
China, Hengdong (2009-2012)	China	CI5-XI	National / Local	CHN	0.761	18931	5.65272	40	Men Only	Every 2 Years	D0 (Variant-Agnostic)	0	21010.9	1.46972e+06	97.22	-102.03	424.04	782.35	54201.4	2.86	0
China, Hengdong (2009-2012)	China	CI5-XI	National / Local	CHN	0.761	18931	5.65272	40	Men Only	Every 3 Years	D0 (Variant-Agnostic)	0	14071.2	984287	120.85	-78.4	284.52	575.96	49399.6	2.61	0
China, Hengdong (2009-2012)	China	CI5-XI	National / Local	CHN	0.761	18931	5.65272	40	Men Only	Every 4 Years	D0 (Variant-Agnostic)	0	11175.1	781704	130.98	-68.26	226.2	479.56	47169.1	2.49	0
China, Hengdong (2009-2012)	China	CI5-XI	National / Local	CHN	0.761	18931	5.65272	40	Men Only	Every 5 Years	D0 (Variant-Agnostic)	0	8513.64	595532	141.14	-58.11	172.46	411.31	41930.9	2.21	0
China, Hengdong (2009-2012)	China	CI5-XI	National / Local	CHN	0.761	18931	5.65272	40	Men Only	Once Lifetime	D0 (Variant-Agnostic)	0	1522.46	106497	184.68	-14.56	30.91	156.7	19727.4	1.04	0
China, Hengdong (2009-2012)	China	CI5-XI	National / Local	CHN	0.761	18931	5.65272	40	Men Only	Every 1 Years	E_BALF2 (Variant-Informed)	20901	7805.33	2.35943e+06	63.47	-135.77	690.38	1113.5	62000.9	3.28	0
China, Hengdong (2009-2012)	China	CI5-XI	National / Local	CHN	0.761	18931	5.65272	40	Men Only	Every 2 Years	E_BALF2 (Variant-Informed)	11416.5	4263.42	1.28876e+06	100.55	-98.69	377.43	750.84	50267.8	2.66	0
China, Hengdong (2009-2012)	China	CI5-XI	National / Local	CHN	0.761	18931	5.65272	40	Men Only	Every 3 Years	E_BALF2 (Variant-Informed)	7915.98	2956.18	893605	123.71	-75.53	262.05	550.34	47616.9	2.52	0
China, Hengdong (2009-2012)	China	CI5-XI	National / Local	CHN	0.761	18931	5.65272	40	Men Only	Every 4 Years	E_BALF2 (Variant-Informed)	6384.55	2384.27	720728	133.6	-65.64	211.47	457.22	46250.9	2.44	0
China, Hengdong (2009-2012)	China	CI5-XI	National / Local	CHN	0.761	18931	5.65272	40	Men Only	Every 5 Years	E_BALF2 (Variant-Informed)	4938.92	1844.41	557536	143.43	-55.81	163.58	391.58	41774.4	2.21	0
China, Hengdong (2009-2012)	China	CI5-XI	National / Local	CHN	0.761	18931	5.65272	40	Men Only	Once Lifetime	E_BALF2 (Variant-Informed)	921.62	344.17	104038	185.27	-13.97	30.12	149.18	20191.6	1.07	0
China, Hengdong (2009-2012)	China	CI5-XI	National / Local	CHN	0.761	18931	5.65272	40	Men Only	Every 1 Years	E0 (Variant-Agnostic)	41843.2	15626.1	2.93998e+06	54.29	-144.95	861.45	1211.64	71098.1	3.76	0
China, Hengdong (2009-2012)	China	CI5-XI	National / Local	CHN	0.761	18931	5.65272	40	Men Only	Every 2 Years	E0 (Variant-Agnostic)	21022.9	7850.86	1.47711e+06	92.23	-107.02	433.03	830.9	52116.3	2.75	0
China, Hengdong (2009-2012)	China	CI5-XI	National / Local	CHN	0.761	18931	5.65272	40	Men Only	Every 3 Years	E0 (Variant-Agnostic)	14079.2	5257.81	989236	116.42	-82.82	290.36	617.24	47041.7	2.48	0
China, Hengdong (2009-2012)	China	CI5-XI	National / Local	CHN	0.761	18931	5.65272	40	Men Only	Every 4 Years	E0 (Variant-Agnostic)	11181.5	4175.67	785635	126.91	-72.34	230.72	516.19	44697.4	2.36	0
China, Hengdong (2009-2012)	China	CI5-XI	National / Local	CHN	0.761	18931	5.65272	40	Men Only	Every 5 Years	E0 (Variant-Agnostic)	8518.5	3181.18	598526	137.53	-61.71	175.77	444.07	39581.8	2.09	0
China, Hengdong (2009-2012)	China	CI5-XI	National / Local	CHN	0.761	18931	5.65272	40	Men Only	Once Lifetime	E0 (Variant-Agnostic)	1523.33	568.88	107032	183.75	-15.5	31.03	169.44	18311.2	0.97	0
China, Hengdong (2009-2012)	China	CI5-XI	National / Local	CHN	0.761	18931	5.65272	40	Men Only	Every 1 Years	F_BALF2 (Variant-Informed)	20901	20901	2.37252e+06	63.47	-135.77	704.69	1113.5	63285.7	3.34	0
China, Hengdong (2009-2012)	China	CI5-XI	National / Local	CHN	0.761	18931	5.65272	40	Men Only	Every 2 Years	F_BALF2 (Variant-Informed)	11416.5	11416.5	1.29592e+06	100.55	-98.69	385.25	750.84	51308.7	2.71	0
China, Hengdong (2009-2012)	China	CI5-XI	National / Local	CHN	0.761	18931	5.65272	40	Men Only	Every 3 Years	F_BALF2 (Variant-Informed)	7915.98	7915.98	898565	123.71	-75.53	267.47	550.34	48601.7	2.57	0
China, Hengdong (2009-2012)	China	CI5-XI	National / Local	CHN	0.761	18931	5.65272	40	Men Only	Every 4 Years	F_BALF2 (Variant-Informed)	6384.55	6384.55	724728	133.6	-65.64	215.84	457.22	47206.9	2.49	0
China, Hengdong (2009-2012)	China	CI5-XI	National / Local	CHN	0.761	18931	5.65272	40	Men Only	Every 5 Years	F_BALF2 (Variant-Informed)	4938.92	4938.92	560631	143.43	-55.81	166.96	391.58	42638	2.25	0
China, Hengdong (2009-2012)	China	CI5-XI	National / Local	CHN	0.761	18931	5.65272	40	Men Only	Once Lifetime	F_BALF2 (Variant-Informed)	921.62	921.62	104615	185.27	-13.97	30.75	149.18	20614.7	1.09	0
China, Hengdong (2009-2012)	China	CI5-XI	National / Local	CHN	0.761	18931	5.65272	40	Men Only	Every 1 Years	F0 (Variant-Agnostic)	41843.2	41843.2	2.9662e+06	54.29	-144.95	890.09	1211.64	73461.8	3.88	0
China, Hengdong (2009-2012)	China	CI5-XI	National / Local	CHN	0.761	18931	5.65272	40	Men Only	Every 2 Years	F0 (Variant-Agnostic)	21022.9	21022.9	1.49028e+06	92.23	-107.02	447.43	830.9	53848.2	2.84	0
China, Hengdong (2009-2012)	China	CI5-XI	National / Local	CHN	0.761	18931	5.65272	40	Men Only	Every 3 Years	F0 (Variant-Agnostic)	14079.2	14079.2	998057	116.42	-82.82	300	617.24	48603.2	2.57	0
China, Hengdong (2009-2012)	China	CI5-XI	National / Local	CHN	0.761	18931	5.65272	40	Men Only	Every 4 Years	F0 (Variant-Agnostic)	11181.5	11181.5	792641	126.91	-72.34	238.38	516.19	46180.4	2.44	0
China, Hengdong (2009-2012)	China	CI5-XI	National / Local	CHN	0.761	18931	5.65272	40	Men Only	Every 5 Years	F0 (Variant-Agnostic)	8518.5	8518.5	603864	137.53	-61.71	181.6	444.07	40895.2	2.16	0
China, Hengdong (2009-2012)	China	CI5-XI	National / Local	CHN	0.761	18931	5.65272	40	Men Only	Once Lifetime	F0 (Variant-Agnostic)	1523.33	1523.33	107987	183.75	-15.5	32.07	169.44	18926.9	1	0
China, Hengdong (2009-2012)	China	CI5-XI	National / Local	CHN	0.761	18931	5.65272	40	Men Only	Every 1 Years	G_BALF2 (Variant-Informed)	0	1489.98	2.85103e+06	71.11	-128.13	397.18	1033.91	38415.6	2.03	0
China, Hengdong (2009-2012)	China	CI5-XI	National / Local	CHN	0.761	18931	5.65272	40	Men Only	Every 2 Years	G_BALF2 (Variant-Informed)	0	750.5	1.43606e+06	106.99	-92.25	200.55	690.38	29049.7	1.53	0
China, Hengdong (2009-2012)	China	CI5-XI	National / Local	CHN	0.761	18931	5.65272	40	Men Only	Every 3 Years	G_BALF2 (Variant-Informed)	0	503.04	962562	129.14	-70.11	134.91	502.04	26871.8	1.42	0
China, Hengdong (2009-2012)	China	CI5-XI	National / Local	CHN	0.761	18931	5.65272	40	Men Only	Every 4 Years	G_BALF2 (Variant-Informed)	0	399.65	764718	138.52	-60.72	107.39	415.55	25842.3	1.37	0
China, Hengdong (2009-2012)	China	CI5-XI	National / Local	CHN	0.761	18931	5.65272	40	Men Only	Every 5 Years	G_BALF2 (Variant-Informed)	0	304.57	582785	147.74	-51.51	81.96	354.98	23088.6	1.22	0
China, Hengdong (2009-2012)	China	CI5-XI	National / Local	CHN	0.761	18931	5.65272	40	Men Only	Once Lifetime	G_BALF2 (Variant-Informed)	0	54.51	104306	186.39	-12.85	14.74	135.06	10910.2	0.58	0
China, Hengdong (2009-2012)	China	CI5-XI	National / Local	CHN	0.761	18931	5.65272	40	Men Only	Every 1 Years	G0 (Variant-Agnostic)	0	2474.93	2.86609e+06	62.42	-136.82	399.95	1124.61	35563.2	1.88	0
China, Hengdong (2009-2012)	China	CI5-XI	National / Local	CHN	0.761	18931	5.65272	40	Men Only	Every 2 Years	G0 (Variant-Agnostic)	0	1243.46	1.43998e+06	99.65	-99.6	201.44	759.44	26525.2	1.4	0
China, Hengdong (2009-2012)	China	CI5-XI	National / Local	CHN	0.761	18931	5.65272	40	Men Only	Every 3 Years	G0 (Variant-Agnostic)	0	832.76	964371	122.94	-76.31	135.42	557.27	24300.7	1.28	0
China, Hengdong (2009-2012)	China	CI5-XI	National / Local	CHN	0.761	18931	5.65272	40	Men Only	Every 4 Years	G0 (Variant-Agnostic)	0	661.36	765888	132.9	-66.35	107.78	463.25	23265.7	1.23	0
China, Hengdong (2009-2012)	China	CI5-XI	National / Local	CHN	0.761	18931	5.65272	40	Men Only	Every 5 Years	G0 (Variant-Agnostic)	0	503.85	583482	142.82	-56.42	82.24	396.87	20721.3	1.09	0
China, Hengdong (2009-2012)	China	CI5-XI	National / Local	CHN	0.761	18931	5.65272	40	Men Only	Once Lifetime	G0 (Variant-Agnostic)	0	90.1	104342	185.11	-14.13	14.77	151.25	9767.98	0.52	0
China, Hengdong (2009-2012)	China	CI5-XI	National / Local	CHN	0.761	18931	5.65272	40	Men Only	Every 1 Years	No Screening	0	0	0	199.24	-	-	-	-	-	0
China, Hengdong (2009-2012)	China	CI5-XI	National / Local	CHN	0.761	18931	5.65272	40	Men Only	Every 2 Years	No Screening	0	0	0	199.24	-	-	-	-	-	0
China, Hengdong (2009-2012)	China	CI5-XI	National / Local	CHN	0.761	18931	5.65272	40	Men Only	Every 3 Years	No Screening	0	0	0	199.24	-	-	-	-	-	0
China, Hengdong (2009-2012)	China	CI5-XI	National / Local	CHN	0.761	18931	5.65272	40	Men Only	Every 4 Years	No Screening	0	0	0	199.24	-	-	-	-	-	0
China, Hengdong (2009-2012)	China	CI5-XI	National / Local	CHN	0.761	18931	5.65272	40	Men Only	Every 5 Years	No Screening	0	0	0	199.24	-	-	-	-	-	0
China, Hengdong (2009-2012)	China	CI5-XI	National / Local	CHN	0.761	18931	5.65272	40	Men Only	Once Lifetime	No Screening	0	0	0	199.24	-	-	-	-	-	0
China, Hengdong (2009-2012)	China	CI5-XI	National / Local	CHN	0.761	18931	5.65272	45	Men Only	Every 1 Years	A_BALF2 (Variant-Informed)	0	64070.6	1.98535e+06	61.4	-99.32	623.37	754.33	82639.3	4.37	0
China, Hengdong (2009-2012)	China	CI5-XI	National / Local	CHN	0.761	18931	5.65272	45	Men Only	Every 2 Years	A_BALF2 (Variant-Informed)	0	35765.9	1.10828e+06	88.97	-71.75	348.61	500.7	69624.5	3.68	0
China, Hengdong (2009-2012)	China	CI5-XI	National / Local	CHN	0.761	18931	5.65272	45	Men Only	Every 3 Years	A_BALF2 (Variant-Informed)	0	25446	788493	102.07	-58.66	248.39	385.85	64373.7	3.4	0
China, Hengdong (2009-2012)	China	CI5-XI	National / Local	CHN	0.761	18931	5.65272	45	Men Only	Every 4 Years	A_BALF2 (Variant-Informed)	0	20064.7	621743	113.13	-47.59	196.15	305.82	64138.8	3.39	0
China, Hengdong (2009-2012)	China	CI5-XI	National / Local	CHN	0.761	18931	5.65272	45	Men Only	Every 5 Years	A_BALF2 (Variant-Informed)	0	14928.6	462593	119.04	-41.68	146	271.97	53682.5	2.84	0
China, Hengdong (2009-2012)	China	CI5-XI	National / Local	CHN	0.761	18931	5.65272	45	Men Only	Once Lifetime	A_BALF2 (Variant-Informed)	0	3312.43	102642	147	-13.72	32.47	126.09	25753.4	1.36	0
China, Hengdong (2009-2012)	China	CI5-XI	National / Local	CHN	0.761	18931	5.65272	45	Men Only	Every 1 Years	A0 (Variant-Agnostic)	0	125910	2395920	53.49	-107.23	776.41	834.29	93063	4.92	0
China, Hengdong (2009-2012)	China	CI5-XI	National / Local	CHN	0.761	18931	5.65272	45	Men Only	Every 2 Years	A0 (Variant-Agnostic)	0	65363.9	1.2438e+06	82.11	-78.61	403.67	562.68	71740.2	3.79	0
China, Hengdong (2009-2012)	China	CI5-XI	National / Local	CHN	0.761	18931	5.65272	45	Men Only	Every 3 Years	A0 (Variant-Agnostic)	0	45178.9	859703	95.93	-64.8	279.4	437.85	63811.8	3.37	0
China, Hengdong (2009-2012)	China	CI5-XI	National / Local	CHN	0.761	18931	5.65272	45	Men Only	Every 4 Years	A0 (Variant-Agnostic)	0	35078	667494	107.77	-52.95	217.25	350.04	62066.3	3.28	0
China, Hengdong (2009-2012)	China	CI5-XI	National / Local	CHN	0.761	18931	5.65272	45	Men Only	Every 5 Years	A0 (Variant-Agnostic)	0	25699.7	489037	114.29	-46.44	159.24	311.69	51089.5	2.7	0
China, Hengdong (2009-2012)	China	CI5-XI	National / Local	CHN	0.761	18931	5.65272	45	Men Only	Once Lifetime	A0 (Variant-Agnostic)	0	5509.47	104839	145.38	-15.34	34.22	144.65	23657.1	1.25	0
China, Hengdong (2009-2012)	China	CI5-XI	National / Local	CHN	0.761	18931	5.65272	45	Men Only	Every 1 Years	B_BALF2 (Variant-Informed)	64070.6	23926.8	2.00928e+06	56.49	-104.23	652.03	803.78	81120.3	4.29	0
China, Hengdong (2009-2012)	China	CI5-XI	National / Local	CHN	0.761	18931	5.65272	45	Men Only	Every 2 Years	B_BALF2 (Variant-Informed)	35765.9	13356.6	1.12163e+06	84.77	-75.95	364.4	538.64	67650.9	3.57	0
China, Hengdong (2009-2012)	China	CI5-XI	National / Local	CHN	0.761	18931	5.65272	45	Men Only	Every 3 Years	B_BALF2 (Variant-Informed)	25446	9502.65	797995	98.32	-62.4	259.48	417.54	62145.9	3.28	0
China, Hengdong (2009-2012)	China	CI5-XI	National / Local	CHN	0.761	18931	5.65272	45	Men Only	Every 4 Years	B_BALF2 (Variant-Informed)	20064.7	7493.04	629236	109.88	-50.84	204.81	332.65	61567.9	3.25	0
China, Hengdong (2009-2012)	China	CI5-XI	National / Local	CHN	0.761	18931	5.65272	45	Men Only	Every 5 Years	B_BALF2 (Variant-Informed)	14928.6	5575.01	468168	116.16	-44.56	152.31	296.01	51455.7	2.72	0
China, Hengdong (2009-2012)	China	CI5-XI	National / Local	CHN	0.761	18931	5.65272	45	Men Only	Once Lifetime	B_BALF2 (Variant-Informed)	3312.43	1237.01	103879	146.01	-14.72	33.48	137.47	24355.9	1.29	0
China, Hengdong (2009-2012)	China	CI5-XI	National / Local	CHN	0.761	18931	5.65272	45	Men Only	Every 1 Years	B0 (Variant-Agnostic)	125124	46726.8	2441861	49.24	-111.49	833.26	878.57	94843.3	5.01	0
China, Hengdong (2009-2012)	China	CI5-XI	National / Local	CHN	0.761	18931	5.65272	45	Men Only	Every 2 Years	B0 (Variant-Agnostic)	64956	24257.4	1.26765e+06	78.11	-82.61	432.94	599.95	72162.5	3.81	0
China, Hengdong (2009-2012)	China	CI5-XI	National / Local	CHN	0.761	18931	5.65272	45	Men Only	Every 3 Years	B0 (Variant-Agnostic)	44896.9	16766.5	876187	92.24	-68.48	299.48	470.5	63651.9	3.36	0
China, Hengdong (2009-2012)	China	CI5-XI	National / Local	CHN	0.761	18931	5.65272	45	Men Only	Every 4 Years	B0 (Variant-Agnostic)	34859	13017.9	680293	104.48	-56.24	232.74	378.69	61460.5	3.25	0
China, Hengdong (2009-2012)	China	CI5-XI	National / Local	CHN	0.761	18931	5.65272	45	Men Only	Every 5 Years	B0 (Variant-Agnostic)	25539.3	9537.51	498414	111.36	-49.37	170.45	337.71	50472.7	2.67	0
China, Hengdong (2009-2012)	China	CI5-XI	National / Local	CHN	0.761	18931	5.65272	45	Men Only	Once Lifetime	B0 (Variant-Agnostic)	5475.09	2044.64	106849	144.38	-16.34	36.23	156.85	23096.1	1.22	0
China, Hengdong (2009-2012)	China	CI5-XI	National / Local	CHN	0.761	18931	5.65272	45	Men Only	Every 1 Years	C_BALF2 (Variant-Informed)	64070.6	64070.6	2.04942e+06	56.49	-104.23	695.89	803.78	86576.2	4.57	0
China, Hengdong (2009-2012)	China	CI5-XI	National / Local	CHN	0.761	18931	5.65272	45	Men Only	Every 2 Years	C_BALF2 (Variant-Informed)	35765.9	35765.9	1.14404e+06	84.77	-75.95	388.88	538.64	72196.2	3.81	0
China, Hengdong (2009-2012)	China	CI5-XI	National / Local	CHN	0.761	18931	5.65272	45	Men Only	Every 3 Years	C_BALF2 (Variant-Informed)	25446	25446	813939	98.32	-62.4	276.9	417.54	66317.9	3.5	0
China, Hengdong (2009-2012)	China	CI5-XI	National / Local	CHN	0.761	18931	5.65272	45	Men Only	Every 4 Years	C_BALF2 (Variant-Informed)	20064.7	20064.7	641808	109.88	-50.84	218.54	332.65	65697.4	3.47	0
China, Hengdong (2009-2012)	China	CI5-XI	National / Local	CHN	0.761	18931	5.65272	45	Men Only	Every 5 Years	C_BALF2 (Variant-Informed)	14928.6	14928.6	477521	116.16	-44.56	162.54	296.01	54908.7	2.9	0
China, Hengdong (2009-2012)	China	CI5-XI	National / Local	CHN	0.761	18931	5.65272	45	Men Only	Once Lifetime	C_BALF2 (Variant-Informed)	3312.43	3312.43	105954	146.01	-14.72	35.75	137.47	26006.1	1.37	0
China, Hengdong (2009-2012)	China	CI5-XI	National / Local	CHN	0.761	18931	5.65272	45	Men Only	Every 1 Years	C0 (Variant-Agnostic)	125124	125124	2.52026e+06	49.24	-111.49	918.91	878.57	104591	5.52	0
China, Hengdong (2009-2012)	China	CI5-XI	National / Local	CHN	0.761	18931	5.65272	45	Men Only	Every 2 Years	C0 (Variant-Agnostic)	64956	64956	1.30835e+06	78.11	-82.61	477.4	599.95	79573.8	4.2	0
China, Hengdong (2009-2012)	China	CI5-XI	National / Local	CHN	0.761	18931	5.65272	45	Men Only	Every 3 Years	C0 (Variant-Agnostic)	44896.9	44896.9	904318	92.24	-68.48	330.22	470.5	70184.3	3.71	0
China, Hengdong (2009-2012)	China	CI5-XI	National / Local	CHN	0.761	18931	5.65272	45	Men Only	Every 4 Years	C0 (Variant-Agnostic)	34859	34859	702134	104.48	-56.24	256.61	378.69	67762.4	3.58	0
China, Hengdong (2009-2012)	China	CI5-XI	National / Local	CHN	0.761	18931	5.65272	45	Men Only	Every 5 Years	C0 (Variant-Agnostic)	25539.3	25539.3	514416	111.36	-49.37	187.94	337.71	55650.4	2.94	0
China, Hengdong (2009-2012)	China	CI5-XI	National / Local	CHN	0.761	18931	5.65272	45	Men Only	Once Lifetime	C0 (Variant-Agnostic)	5475.09	5475.09	110280	144.38	-16.34	39.98	156.85	25486.7	1.35	0
China, Hengdong (2009-2012)	China	CI5-XI	National / Local	CHN	0.761	18931	5.65272	45	Men Only	Every 1 Years	D_BALF2 (Variant-Informed)	0	17803.8	2.00315e+06	61.4	-99.32	581.02	754.33	77024.5	4.07	0
China, Hengdong (2009-2012)	China	CI5-XI	National / Local	CHN	0.761	18931	5.65272	45	Men Only	Every 2 Years	D_BALF2 (Variant-Informed)	0	9938.55	1.11821e+06	88.97	-71.75	324.97	500.7	64902	3.43	0
China, Hengdong (2009-2012)	China	CI5-XI	National / Local	CHN	0.761	18931	5.65272	45	Men Only	Every 3 Years	D_BALF2 (Variant-Informed)	0	7070.87	795564	102.07	-58.66	231.56	385.85	60013.4	3.17	0
China, Hengdong (2009-2012)	China	CI5-XI	National / Local	CHN	0.761	18931	5.65272	45	Men Only	Every 4 Years	D_BALF2 (Variant-Informed)	0	5575.53	627319	113.13	-47.59	182.88	305.82	59800.6	3.16	0
China, Hengdong (2009-2012)	China	CI5-XI	National / Local	CHN	0.761	18931	5.65272	45	Men Only	Every 5 Years	D_BALF2 (Variant-Informed)	0	4148.34	466741	119.04	-41.68	136.13	271.97	50052.9	2.64	0
China, Hengdong (2009-2012)	China	CI5-XI	National / Local	CHN	0.761	18931	5.65272	45	Men Only	Once Lifetime	D_BALF2 (Variant-Informed)	0	920.45	103562	147	-13.72	30.28	126.09	24015.8	1.27	0
China, Hengdong (2009-2012)	China	CI5-XI	National / Local	CHN	0.761	18931	5.65272	45	Men Only	Every 1 Years	D0 (Variant-Agnostic)	0	34749.4	2.43073e+06	53.49	-107.23	700.77	834.29	83996.5	4.44	0
China, Hengdong (2009-2012)	China	CI5-XI	National / Local	CHN	0.761	18931	5.65272	45	Men Only	Every 2 Years	D0 (Variant-Agnostic)	0	18039.5	1.26187e+06	82.11	-78.61	364.4	562.68	64760.9	3.42	0
China, Hengdong (2009-2012)	China	CI5-XI	National / Local	CHN	0.761	18931	5.65272	45	Men Only	Every 3 Years	D0 (Variant-Agnostic)	0	12468.8	872192	95.93	-64.8	252.26	437.85	57611.9	3.04	0
China, Hengdong (2009-2012)	China	CI5-XI	National / Local	CHN	0.761	18931	5.65272	45	Men Only	Every 4 Years	D0 (Variant-Agnostic)	0	9681.03	677191	107.77	-52.95	196.18	350.04	56044.7	2.96	0
China, Hengdong (2009-2012)	China	CI5-XI	National / Local	CHN	0.761	18931	5.65272	45	Men Only	Every 5 Years	D0 (Variant-Agnostic)	0	7092.77	496141	114.29	-46.44	143.8	311.69	46134.7	2.44	0
China, Hengdong (2009-2012)	China	CI5-XI	National / Local	CHN	0.761	18931	5.65272	45	Men Only	Once Lifetime	D0 (Variant-Agnostic)	0	1520.54	106362	145.38	-15.34	30.91	144.65	21367.5	1.13	0
China, Hengdong (2009-2012)	China	CI5-XI	National / Local	CHN	0.761	18931	5.65272	45	Men Only	Every 1 Years	E_BALF2 (Variant-Informed)	17803.8	6648.72	2.0098e+06	56.49	-104.23	588.44	803.78	73208.7	3.87	0
China, Hengdong (2009-2012)	China	CI5-XI	National / Local	CHN	0.761	18931	5.65272	45	Men Only	Every 2 Years	E_BALF2 (Variant-Informed)	9938.55	3711.49	1.12193e+06	84.77	-75.95	328.89	538.64	61059.7	3.23	0
China, Hengdong (2009-2012)	China	CI5-XI	National / Local	CHN	0.761	18931	5.65272	45	Men Only	Every 3 Years	E_BALF2 (Variant-Informed)	7070.87	2640.57	798204	98.32	-62.4	234.22	417.54	56096.1	2.96	0
China, Hengdong (2009-2012)	China	CI5-XI	National / Local	CHN	0.761	18931	5.65272	45	Men Only	Every 4 Years	E_BALF2 (Variant-Informed)	5575.53	2082.15	629401	109.88	-50.84	184.89	332.65	55579.8	2.94	0
China, Hengdong (2009-2012)	China	CI5-XI	National / Local	CHN	0.761	18931	5.65272	45	Men Only	Every 5 Years	E_BALF2 (Variant-Informed)	4148.34	1549.17	468290	116.16	-44.56	137.49	296.01	46448.6	2.45	0
China, Hengdong (2009-2012)	China	CI5-XI	National / Local	CHN	0.761	18931	5.65272	45	Men Only	Once Lifetime	E_BALF2 (Variant-Informed)	920.45	343.74	103906	146.01	-14.72	30.19	137.47	21963	1.16	0
China, Hengdong (2009-2012)	China	CI5-XI	National / Local	CHN	0.761	18931	5.65272	45	Men Only	Every 1 Years	E0 (Variant-Agnostic)	34769.2	12984.3	2.44295e+06	49.24	-111.49	716.13	878.57	81511	4.31	0
China, Hengdong (2009-2012)	China	CI5-XI	National / Local	CHN	0.761	18931	5.65272	45	Men Only	Every 2 Years	E0 (Variant-Agnostic)	18049.8	6740.6	1.26822e+06	78.11	-82.61	372.12	599.95	62025.9	3.28	0
China, Hengdong (2009-2012)	China	CI5-XI	National / Local	CHN	0.761	18931	5.65272	45	Men Only	Every 3 Years	E0 (Variant-Agnostic)	12475.9	4659.03	876578	92.24	-68.48	257.44	470.5	54717.3	2.89	0
China, Hengdong (2009-2012)	China	CI5-XI	National / Local	CHN	0.761	18931	5.65272	45	Men Only	Every 4 Years	E0 (Variant-Agnostic)	9686.55	3617.38	680596	104.48	-56.24	200.1	378.69	52841.1	2.79	0
China, Hengdong (2009-2012)	China	CI5-XI	National / Local	CHN	0.761	18931	5.65272	45	Men Only	Every 5 Years	E0 (Variant-Agnostic)	7096.81	2650.26	498636	111.36	-49.37	146.53	337.71	43391	2.29	0
China, Hengdong (2009-2012)	China	CI5-XI	National / Local	CHN	0.761	18931	5.65272	45	Men Only	Once Lifetime	E0 (Variant-Agnostic)	1521.4	568.16	106897	144.38	-16.34	31.1	156.85	19826.5	1.05	0
China, Hengdong (2009-2012)	China	CI5-XI	National / Local	CHN	0.761	18931	5.65272	45	Men Only	Every 1 Years	F_BALF2 (Variant-Informed)	17803.8	17803.8	2.02096e+06	56.49	-104.23	600.63	803.78	74724.8	3.95	0
China, Hengdong (2009-2012)	China	CI5-XI	National / Local	CHN	0.761	18931	5.65272	45	Men Only	Every 2 Years	F_BALF2 (Variant-Informed)	9938.55	9938.55	1.12815e+06	84.77	-75.95	335.7	538.64	62322.8	3.29	0
China, Hengdong (2009-2012)	China	CI5-XI	National / Local	CHN	0.761	18931	5.65272	45	Men Only	Every 3 Years	F_BALF2 (Variant-Informed)	7070.87	7070.87	802635	98.32	-62.4	239.06	417.54	57255.4	3.02	0
China, Hengdong (2009-2012)	China	CI5-XI	National / Local	CHN	0.761	18931	5.65272	45	Men Only	Every 4 Years	F_BALF2 (Variant-Informed)	5575.53	5575.53	632894	109.88	-50.84	188.7	332.65	56727.3	3	0
China, Hengdong (2009-2012)	China	CI5-XI	National / Local	CHN	0.761	18931	5.65272	45	Men Only	Every 5 Years	F_BALF2 (Variant-Informed)	4148.34	4148.34	470889	116.16	-44.56	140.33	296.01	47408.1	2.5	0
China, Hengdong (2009-2012)	China	CI5-XI	National / Local	CHN	0.761	18931	5.65272	45	Men Only	Once Lifetime	F_BALF2 (Variant-Informed)	920.45	920.45	104483	146.01	-14.72	30.82	137.47	22421.5	1.18	0
China, Hengdong (2009-2012)	China	CI5-XI	National / Local	CHN	0.761	18931	5.65272	45	Men Only	Every 1 Years	F0 (Variant-Agnostic)	34769.2	34769.2	2.46473e+06	49.24	-111.49	739.93	878.57	84219.6	4.45	0
China, Hengdong (2009-2012)	China	CI5-XI	National / Local	CHN	0.761	18931	5.65272	45	Men Only	Every 2 Years	F0 (Variant-Agnostic)	18049.8	18049.8	1.27952e+06	78.11	-82.61	384.48	599.95	64085.3	3.39	0
China, Hengdong (2009-2012)	China	CI5-XI	National / Local	CHN	0.761	18931	5.65272	45	Men Only	Every 3 Years	F0 (Variant-Agnostic)	12475.9	12475.9	884395	92.24	-68.48	265.98	470.5	56532.5	2.99	0
China, Hengdong (2009-2012)	China	CI5-XI	National / Local	CHN	0.761	18931	5.65272	45	Men Only	Every 4 Years	F0 (Variant-Agnostic)	9686.55	9686.55	686665	104.48	-56.24	206.73	378.69	54592.2	2.88	0
China, Hengdong (2009-2012)	China	CI5-XI	National / Local	CHN	0.761	18931	5.65272	45	Men Only	Every 5 Years	F0 (Variant-Agnostic)	7096.81	7096.81	503083	111.36	-49.37	151.39	337.71	44829.8	2.37	0
China, Hengdong (2009-2012)	China	CI5-XI	National / Local	CHN	0.761	18931	5.65272	45	Men Only	Once Lifetime	F0 (Variant-Agnostic)	1521.4	1521.4	107850	144.38	-16.34	32.14	156.85	20490.8	1.08	0
China, Hengdong (2009-2012)	China	CI5-XI	National / Local	CHN	0.761	18931	5.65272	45	Men Only	Every 1 Years	G_BALF2 (Variant-Informed)	0	1239.13	2.37104e+06	62.48	-98.25	330.63	743.74	44454.8	2.35	0
China, Hengdong (2009-2012)	China	CI5-XI	National / Local	CHN	0.761	18931	5.65272	45	Men Only	Every 2 Years	G_BALF2 (Variant-Informed)	0	644.59	1.2334e+06	89.87	-70.85	172.55	492.92	35006.3	1.85	0
China, Hengdong (2009-2012)	China	CI5-XI	National / Local	CHN	0.761	18931	5.65272	45	Men Only	Every 3 Years	G_BALF2 (Variant-Informed)	0	445.84	853098	102.86	-57.86	119.7	379.49	31541.5	1.67	0
China, Hengdong (2009-2012)	China	CI5-XI	National / Local	CHN	0.761	18931	5.65272	45	Men Only	Every 4 Years	G_BALF2 (Variant-Informed)	0	346.28	662592	113.82	-46.91	93.25	300.51	31030.9	1.64	0
China, Hengdong (2009-2012)	China	CI5-XI	National / Local	CHN	0.761	18931	5.65272	45	Men Only	Every 5 Years	G_BALF2 (Variant-Informed)	0	253.78	485605	119.65	-41.08	68.4	267.2	25600.1	1.35	0
China, Hengdong (2009-2012)	China	CI5-XI	National / Local	CHN	0.761	18931	5.65272	45	Men Only	Once Lifetime	G_BALF2 (Variant-Informed)	0	54.44	104174	147.2	-13.53	14.75	124.05	11888.8	0.63	0
China, Hengdong (2009-2012)	China	CI5-XI	National / Local	CHN	0.761	18931	5.65272	45	Men Only	Every 1 Years	G0 (Variant-Agnostic)	0	2056.52	2.38155e+06	55.67	-105.06	332.66	812.17	40959.9	2.16	0
China, Hengdong (2009-2012)	China	CI5-XI	National / Local	CHN	0.761	18931	5.65272	45	Men Only	Every 2 Years	G0 (Variant-Agnostic)	0	1067.61	1.23634e+06	84.05	-76.67	173.27	545.13	31785.6	1.68	0
China, Hengdong (2009-2012)	China	CI5-XI	National / Local	CHN	0.761	18931	5.65272	45	Men Only	Every 3 Years	G0 (Variant-Agnostic)	0	737.92	854545	97.68	-63.04	120.14	422.98	28402.3	1.5	0
China, Hengdong (2009-2012)	China	CI5-XI	National / Local	CHN	0.761	18931	5.65272	45	Men Only	Every 4 Years	G0 (Variant-Agnostic)	0	572.94	663489	109.32	-51.41	93.58	337.28	27746.9	1.47	0
China, Hengdong (2009-2012)	China	CI5-XI	National / Local	CHN	0.761	18931	5.65272	45	Men Only	Every 5 Years	G0 (Variant-Agnostic)	0	419.76	486103	115.67	-45.06	68.63	300.15	22864.3	1.21	0
China, Hengdong (2009-2012)	China	CI5-XI	National / Local	CHN	0.761	18931	5.65272	45	Men Only	Once Lifetime	G0 (Variant-Agnostic)	0	89.99	104210	145.84	-14.89	14.79	139.43	10606.2	0.56	0
China, Hengdong (2009-2012)	China	CI5-XI	National / Local	CHN	0.761	18931	5.65272	45	Men Only	Every 1 Years	No Screening	0	0	0	160.72	-	-	-	-	-	0
China, Hengdong (2009-2012)	China	CI5-XI	National / Local	CHN	0.761	18931	5.65272	45	Men Only	Every 2 Years	No Screening	0	0	0	160.72	-	-	-	-	-	0
China, Hengdong (2009-2012)	China	CI5-XI	National / Local	CHN	0.761	18931	5.65272	45	Men Only	Every 3 Years	No Screening	0	0	0	160.72	-	-	-	-	-	0
China, Hengdong (2009-2012)	China	CI5-XI	National / Local	CHN	0.761	18931	5.65272	45	Men Only	Every 4 Years	No Screening	0	0	0	160.72	-	-	-	-	-	0
China, Hengdong (2009-2012)	China	CI5-XI	National / Local	CHN	0.761	18931	5.65272	45	Men Only	Every 5 Years	No Screening	0	0	0	160.72	-	-	-	-	-	0
China, Hengdong (2009-2012)	China	CI5-XI	National / Local	CHN	0.761	18931	5.65272	45	Men Only	Once Lifetime	No Screening	0	0	0	160.72	-	-	-	-	-	0
China, Hengdong (2009-2012)	China	CI5-XI	National / Local	CHN	0.761	18931	5.65272	50	Men Only	Every 1 Years	A_BALF2 (Variant-Informed)	0	52524.7	1.62758e+06	47.98	-70.59	511.33	494.82	103338	5.46	0
China, Hengdong (2009-2012)	China	CI5-XI	National / Local	CHN	0.761	18931	5.65272	50	Men Only	Every 2 Years	A_BALF2 (Variant-Informed)	0	28234.1	874889	66.86	-51.7	275.31	333.97	82436.4	4.35	0
China, Hengdong (2009-2012)	China	CI5-XI	National / Local	CHN	0.761	18931	5.65272	50	Men Only	Every 3 Years	A_BALF2 (Variant-Informed)	0	20198.4	625886	77.95	-40.61	197.31	246.88	79923.9	4.22	0
China, Hengdong (2009-2012)	China	CI5-XI	National / Local	CHN	0.761	18931	5.65272	50	Men Only	Every 4 Years	A_BALF2 (Variant-Informed)	0	14854.5	460296	85.77	-32.8	145.3	195.75	74228.1	3.92	0
China, Hengdong (2009-2012)	China	CI5-XI	National / Local	CHN	0.761	18931	5.65272	50	Men Only	Every 5 Years	A_BALF2 (Variant-Informed)	0	12047.2	373304	88.63	-29.93	117.9	176.85	66668.2	3.52	0
China, Hengdong (2009-2012)	China	CI5-XI	National / Local	CHN	0.761	18931	5.65272	50	Men Only	Once Lifetime	A_BALF2 (Variant-Informed)	0	3303.68	102371	107.02	-11.54	32.4	89.91	36031.9	1.9	0
China, Hengdong (2009-2012)	China	CI5-XI	National / Local	CHN	0.761	18931	5.65272	50	Men Only	Every 1 Years	A0 (Variant-Agnostic)	0	100410	1.91068e+06	42.22	-76.34	619.46	549.81	112668	5.95	0
China, Hengdong (2009-2012)	China	CI5-XI	National / Local	CHN	0.761	18931	5.65272	50	Men Only	Every 2 Years	A0 (Variant-Agnostic)	0	50534	961605	61.86	-56.7	312.2	376.89	82835.5	4.38	0
China, Hengdong (2009-2012)	China	CI5-XI	National / Local	CHN	0.761	18931	5.65272	50	Men Only	Every 3 Years	A0 (Variant-Agnostic)	0	35328	672252	73.58	-44.99	218.65	282.16	77491.4	4.09	0
China, Hengdong (2009-2012)	China	CI5-XI	National / Local	CHN	0.761	18931	5.65272	50	Men Only	Every 4 Years	A0 (Variant-Agnostic)	0	25571.8	486603	82.03	-36.53	158.48	225.52	70271.3	3.71	0
China, Hengdong (2009-2012)	China	CI5-XI	National / Local	CHN	0.761	18931	5.65272	50	Men Only	Every 5 Years	A0 (Variant-Agnostic)	0	20567.5	391375	85.15	-33.41	127.53	204.18	62461.2	3.3	0
China, Hengdong (2009-2012)	China	CI5-XI	National / Local	CHN	0.761	18931	5.65272	50	Men Only	Once Lifetime	A0 (Variant-Agnostic)	0	5494.92	104562	105.64	-12.92	34.14	103.77	32900.5	1.74	0
China, Hengdong (2009-2012)	China	CI5-XI	National / Local	CHN	0.761	18931	5.65272	50	Men Only	Every 1 Years	B_BALF2 (Variant-Informed)	52524.7	19615	1.64719e+06	44.42	-74.15	534.86	528.71	101163	5.34	0
China, Hengdong (2009-2012)	China	CI5-XI	National / Local	CHN	0.761	18931	5.65272	50	Men Only	Every 2 Years	B_BALF2 (Variant-Informed)	28234.1	10543.9	885432	63.81	-54.75	287.78	360.1	79916.5	4.22	0
China, Hengdong (2009-2012)	China	CI5-XI	National / Local	CHN	0.761	18931	5.65272	50	Men Only	Every 3 Years	B_BALF2 (Variant-Informed)	20198.4	7542.97	633429	75.31	-43.26	206.13	268.15	76873.4	4.06	0
China, Hengdong (2009-2012)	China	CI5-XI	National / Local	CHN	0.761	18931	5.65272	50	Men Only	Every 4 Years	B_BALF2 (Variant-Informed)	14854.5	5547.34	465844	83.51	-35.05	151.69	213.65	70998.9	3.75	0
China, Hengdong (2009-2012)	China	CI5-XI	National / Local	CHN	0.761	18931	5.65272	50	Men Only	Every 5 Years	B_BALF2 (Variant-Informed)	12047.2	4498.94	377803	86.54	-32.03	123.01	193.2	63669.5	3.36	0
China, Hengdong (2009-2012)	China	CI5-XI	National / Local	CHN	0.761	18931	5.65272	50	Men Only	Once Lifetime	B_BALF2 (Variant-Informed)	3303.68	1233.74	103605	106.18	-12.38	33.51	98.34	34078.3	1.8	0
China, Hengdong (2009-2012)	China	CI5-XI	National / Local	CHN	0.761	18931	5.65272	50	Men Only	Every 1 Years	B0 (Variant-Agnostic)	99783.1	37263.4	1.94732e+06	39.1	-79.46	664.81	580.54	114516	6.05	0
China, Hengdong (2009-2012)	China	CI5-XI	National / Local	CHN	0.761	18931	5.65272	50	Men Only	Every 2 Years	B0 (Variant-Agnostic)	50218.7	18753.8	980044	58.94	-59.62	334.82	402.81	83121.3	4.39	0
China, Hengdong (2009-2012)	China	CI5-XI	National / Local	CHN	0.761	18931	5.65272	50	Men Only	Every 3 Years	B0 (Variant-Agnostic)	35107.6	13110.7	685143	70.93	-47.63	234.35	304.54	76951.8	4.06	0
China, Hengdong (2009-2012)	China	CI5-XI	National / Local	CHN	0.761	18931	5.65272	50	Men Only	Every 4 Years	B0 (Variant-Agnostic)	25412.2	9490.05	495933	79.71	-38.85	169.74	245.09	69255.9	3.66	0
China, Hengdong (2009-2012)	China	CI5-XI	National / Local	CHN	0.761	18931	5.65272	50	Men Only	Every 5 Years	B0 (Variant-Agnostic)	20439.1	7632.86	398880	82.99	-35.57	136.51	222.25	61422.4	3.24	0
China, Hengdong (2009-2012)	China	CI5-XI	National / Local	CHN	0.761	18931	5.65272	50	Men Only	Once Lifetime	B0 (Variant-Agnostic)	5460.63	2039.24	106567	104.78	-13.78	36.25	113.02	32074.9	1.69	0
China, Hengdong (2009-2012)	China	CI5-XI	National / Local	CHN	0.761	18931	5.65272	50	Men Only	Every 1 Years	C_BALF2 (Variant-Informed)	52524.7	52524.7	1.6801e+06	44.42	-74.15	570.81	528.71	107963	5.7	0
China, Hengdong (2009-2012)	China	CI5-XI	National / Local	CHN	0.761	18931	5.65272	50	Men Only	Every 2 Years	C_BALF2 (Variant-Informed)	28234.1	28234.1	903123	63.81	-54.75	307.1	360.1	85283.6	4.5	0
China, Hengdong (2009-2012)	China	CI5-XI	National / Local	CHN	0.761	18931	5.65272	50	Men Only	Every 3 Years	C_BALF2 (Variant-Informed)	20198.4	20198.4	646084	75.31	-43.26	219.96	268.15	82030	4.33	0
China, Hengdong (2009-2012)	China	CI5-XI	National / Local	CHN	0.761	18931	5.65272	50	Men Only	Every 4 Years	C_BALF2 (Variant-Informed)	14854.5	14854.5	475151	83.51	-35.05	161.86	213.65	75758.7	4	0
China, Hengdong (2009-2012)	China	CI5-XI	National / Local	CHN	0.761	18931	5.65272	50	Men Only	Every 5 Years	C_BALF2 (Variant-Informed)	12047.2	12047.2	385352	86.54	-32.03	131.26	193.2	67938.6	3.59	0
China, Hengdong (2009-2012)	China	CI5-XI	National / Local	CHN	0.761	18931	5.65272	50	Men Only	Once Lifetime	C_BALF2 (Variant-Informed)	3303.68	3303.68	105675	106.18	-12.38	35.77	98.34	36378.9	1.92	0
China, Hengdong (2009-2012)	China	CI5-XI	National / Local	CHN	0.761	18931	5.65272	50	Men Only	Every 1 Years	C0 (Variant-Agnostic)	99783.1	99783.1	2.00984e+06	39.1	-79.46	733.11	580.54	126280	6.67	0
China, Hengdong (2009-2012)	China	CI5-XI	National / Local	CHN	0.761	18931	5.65272	50	Men Only	Every 2 Years	C0 (Variant-Agnostic)	50218.7	50218.7	1.01151e+06	58.94	-59.62	369.2	402.81	91654.9	4.84	0
China, Hengdong (2009-2012)	China	CI5-XI	National / Local	CHN	0.761	18931	5.65272	50	Men Only	Every 3 Years	C0 (Variant-Agnostic)	35107.6	35107.6	707140	70.93	-47.63	258.38	304.54	84843.2	4.48	0
China, Hengdong (2009-2012)	China	CI5-XI	National / Local	CHN	0.761	18931	5.65272	50	Men Only	Every 4 Years	C0 (Variant-Agnostic)	25412.2	25412.2	511856	79.71	-38.85	187.14	245.09	76354	4.03	0
China, Hengdong (2009-2012)	China	CI5-XI	National / Local	CHN	0.761	18931	5.65272	50	Men Only	Every 5 Years	C0 (Variant-Agnostic)	20439.1	20439.1	411686	82.99	-35.57	150.51	222.25	67718.4	3.58	0
China, Hengdong (2009-2012)	China	CI5-XI	National / Local	CHN	0.761	18931	5.65272	50	Men Only	Once Lifetime	C0 (Variant-Agnostic)	5460.63	5460.63	109988	104.78	-13.78	39.99	113.02	35383.4	1.87	0
China, Hengdong (2009-2012)	China	CI5-XI	National / Local	CHN	0.761	18931	5.65272	50	Men Only	Every 1 Years	D_BALF2 (Variant-Informed)	0	14595.4	1.64217e+06	47.98	-70.59	476.61	494.82	96321.3	5.09	0
China, Hengdong (2009-2012)	China	CI5-XI	National / Local	CHN	0.761	18931	5.65272	50	Men Only	Every 2 Years	D_BALF2 (Variant-Informed)	0	7845.63	882734	66.86	-51.7	256.64	333.97	76847.3	4.06	0
China, Hengdong (2009-2012)	China	CI5-XI	National / Local	CHN	0.761	18931	5.65272	50	Men Only	Every 3 Years	D_BALF2 (Variant-Informed)	0	5612.68	631499	77.95	-40.61	183.96	246.88	74514.5	3.94	0
China, Hengdong (2009-2012)	China	CI5-XI	National / Local	CHN	0.761	18931	5.65272	50	Men Only	Every 4 Years	D_BALF2 (Variant-Informed)	0	4127.75	464424	85.77	-32.8	135.48	195.75	69210.7	3.66	0
China, Hengdong (2009-2012)	China	CI5-XI	National / Local	CHN	0.761	18931	5.65272	50	Men Only	Every 5 Years	D_BALF2 (Variant-Informed)	0	3347.64	376652	88.63	-29.93	109.94	176.85	62163.9	3.28	0
China, Hengdong (2009-2012)	China	CI5-XI	National / Local	CHN	0.761	18931	5.65272	50	Men Only	Once Lifetime	D_BALF2 (Variant-Informed)	0	918.02	103289	107.02	-11.54	30.21	89.91	33601.7	1.77	0
China, Hengdong (2009-2012)	China	CI5-XI	National / Local	CHN	0.761	18931	5.65272	50	Men Only	Every 1 Years	D0 (Variant-Agnostic)	0	27711.7	1.93844e+06	42.22	-76.34	559.14	549.81	101697	5.37	0
China, Hengdong (2009-2012)	China	CI5-XI	National / Local	CHN	0.761	18931	5.65272	50	Men Only	Every 2 Years	D0 (Variant-Agnostic)	0	13946.7	975575	61.86	-56.7	281.84	376.89	74779.9	3.95	0
China, Hengdong (2009-2012)	China	CI5-XI	National / Local	CHN	0.761	18931	5.65272	50	Men Only	Every 3 Years	D0 (Variant-Agnostic)	0	9750.05	682019	73.58	-44.99	197.42	282.16	69968.4	3.7	0
China, Hengdong (2009-2012)	China	CI5-XI	National / Local	CHN	0.761	18931	5.65272	50	Men Only	Every 4 Years	D0 (Variant-Agnostic)	0	7057.47	493672	82.03	-36.53	143.11	225.52	63458	3.35	0
China, Hengdong (2009-2012)	China	CI5-XI	National / Local	CHN	0.761	18931	5.65272	50	Men Only	Every 5 Years	D0 (Variant-Agnostic)	0	5676.34	397061	85.15	-33.41	115.17	204.18	56408.1	2.98	0
China, Hengdong (2009-2012)	China	CI5-XI	National / Local	CHN	0.761	18931	5.65272	50	Men Only	Once Lifetime	D0 (Variant-Agnostic)	0	1516.52	106081	105.64	-12.92	30.84	103.77	29717.9	1.57	0
China, Hengdong (2009-2012)	China	CI5-XI	National / Local	CHN	0.761	18931	5.65272	50	Men Only	Every 1 Years	E_BALF2 (Variant-Informed)	14595.4	5450.58	1.64762e+06	44.42	-74.15	482.73	528.71	91302.9	4.82	0
China, Hengdong (2009-2012)	China	CI5-XI	National / Local	CHN	0.761	18931	5.65272	50	Men Only	Every 2 Years	E_BALF2 (Variant-Informed)	7845.63	2929.9	885664	63.81	-54.75	259.75	360.1	72133.7	3.81	0
China, Hengdong (2009-2012)	China	CI5-XI	National / Local	CHN	0.761	18931	5.65272	50	Men Only	Every 3 Years	E_BALF2 (Variant-Informed)	5612.68	2096.02	633595	75.31	-43.26	186.08	268.15	69395.9	3.67	0
China, Hengdong (2009-2012)	China	CI5-XI	National / Local	CHN	0.761	18931	5.65272	50	Men Only	Every 4 Years	E_BALF2 (Variant-Informed)	4127.75	1541.48	465966	83.51	-35.05	136.95	213.65	64096.7	3.39	0
China, Hengdong (2009-2012)	China	CI5-XI	National / Local	CHN	0.761	18931	5.65272	50	Men Only	Every 5 Years	E_BALF2 (Variant-Informed)	3347.64	1250.15	377902	86.54	-32.03	111.05	193.2	57479	3.04	0
China, Hengdong (2009-2012)	China	CI5-XI	National / Local	CHN	0.761	18931	5.65272	50	Men Only	Once Lifetime	E_BALF2 (Variant-Informed)	918.02	342.83	103632	106.18	-12.38	30.23	98.34	30742.3	1.62	0
China, Hengdong (2009-2012)	China	CI5-XI	National / Local	CHN	0.761	18931	5.65272	50	Men Only	Every 1 Years	E0 (Variant-Agnostic)	27727.5	10354.7	1.94819e+06	39.1	-79.46	571.4	580.54	98426.2	5.2	0
China, Hengdong (2009-2012)	China	CI5-XI	National / Local	CHN	0.761	18931	5.65272	50	Men Only	Every 2 Years	E0 (Variant-Agnostic)	13954.6	5211.28	980481	58.94	-59.62	287.81	402.81	71449.4	3.77	0
China, Hengdong (2009-2012)	China	CI5-XI	National / Local	CHN	0.761	18931	5.65272	50	Men Only	Every 3 Years	E0 (Variant-Agnostic)	9755.61	3643.17	685448	70.93	-47.63	201.48	304.54	66158.3	3.49	0
China, Hengdong (2009-2012)	China	CI5-XI	National / Local	CHN	0.761	18931	5.65272	50	Men Only	Every 4 Years	E0 (Variant-Agnostic)	7061.5	2637.07	496155	79.71	-38.85	145.95	245.09	59547.4	3.15	0
China, Hengdong (2009-2012)	China	CI5-XI	National / Local	CHN	0.761	18931	5.65272	50	Men Only	Every 5 Years	E0 (Variant-Agnostic)	5679.57	2121	399058	82.99	-35.57	117.37	222.25	52811.2	2.79	0
China, Hengdong (2009-2012)	China	CI5-XI	National / Local	CHN	0.761	18931	5.65272	50	Men Only	Once Lifetime	E0 (Variant-Agnostic)	1517.39	566.66	106615	104.78	-13.78	31.14	113.02	27549.7	1.46	0
China, Hengdong (2009-2012)	China	CI5-XI	National / Local	CHN	0.761	18931	5.65272	50	Men Only	Every 1 Years	F_BALF2 (Variant-Informed)	14595.4	14595.4	1.65677e+06	44.42	-74.15	492.72	528.71	93192.4	4.92	0
China, Hengdong (2009-2012)	China	CI5-XI	National / Local	CHN	0.761	18931	5.65272	50	Men Only	Every 2 Years	F_BALF2 (Variant-Informed)	7845.63	7845.63	890580	63.81	-54.75	265.12	360.1	73625.1	3.89	0
China, Hengdong (2009-2012)	China	CI5-XI	National / Local	CHN	0.761	18931	5.65272	50	Men Only	Every 3 Years	F_BALF2 (Variant-Informed)	5612.68	5612.68	637111	75.31	-43.26	189.93	268.15	70828.8	3.74	0
China, Hengdong (2009-2012)	China	CI5-XI	National / Local	CHN	0.761	18931	5.65272	50	Men Only	Every 4 Years	F_BALF2 (Variant-Informed)	4127.75	4127.75	468552	83.51	-35.05	139.77	213.65	65419.4	3.46	0
China, Hengdong (2009-2012)	China	CI5-XI	National / Local	CHN	0.761	18931	5.65272	50	Men Only	Every 5 Years	F_BALF2 (Variant-Informed)	3347.64	3347.64	380000	86.54	-32.03	113.34	193.2	58665.3	3.1	0
China, Hengdong (2009-2012)	China	CI5-XI	National / Local	CHN	0.761	18931	5.65272	50	Men Only	Once Lifetime	F_BALF2 (Variant-Informed)	918.02	918.02	104207	106.18	-12.38	30.86	98.34	31381.5	1.66	0
China, Hengdong (2009-2012)	China	CI5-XI	National / Local	CHN	0.761	18931	5.65272	50	Men Only	Every 1 Years	F0 (Variant-Agnostic)	27727.5	27727.5	1.96556e+06	39.1	-79.46	590.38	580.54	101695	5.37	0
China, Hengdong (2009-2012)	China	CI5-XI	National / Local	CHN	0.761	18931	5.65272	50	Men Only	Every 2 Years	F0 (Variant-Agnostic)	13954.6	13954.6	989224	58.94	-59.62	297.36	402.81	73820.7	3.9	0
China, Hengdong (2009-2012)	China	CI5-XI	National / Local	CHN	0.761	18931	5.65272	50	Men Only	Every 3 Years	F0 (Variant-Agnostic)	9755.61	9755.61	691561	70.93	-47.63	208.16	304.54	68351.2	3.61	0
China, Hengdong (2009-2012)	China	CI5-XI	National / Local	CHN	0.761	18931	5.65272	50	Men Only	Every 4 Years	F0 (Variant-Agnostic)	7061.5	7061.5	500579	79.71	-38.85	150.78	245.09	61519.8	3.25	0
China, Hengdong (2009-2012)	China	CI5-XI	National / Local	CHN	0.761	18931	5.65272	50	Men Only	Every 5 Years	F0 (Variant-Agnostic)	5679.57	5679.57	402616	82.99	-35.57	121.26	222.25	54560.7	2.88	0
China, Hengdong (2009-2012)	China	CI5-XI	National / Local	CHN	0.761	18931	5.65272	50	Men Only	Once Lifetime	F0 (Variant-Agnostic)	1517.39	1517.39	107565	104.78	-13.78	32.18	113.02	28469.1	1.5	0
China, Hengdong (2009-2012)	China	CI5-XI	National / Local	CHN	0.761	18931	5.65272	50	Men Only	Every 1 Years	G_BALF2 (Variant-Informed)	0	989	1.89243e+06	48.78	-69.79	264.16	487.33	54206.7	2.86	0
China, Hengdong (2009-2012)	China	CI5-XI	National / Local	CHN	0.761	18931	5.65272	50	Men Only	Every 2 Years	G_BALF2 (Variant-Informed)	0	498.59	954042	67.54	-51.03	133.58	328.31	40688.5	2.15	0
China, Hengdong (2009-2012)	China	CI5-XI	National / Local	CHN	0.761	18931	5.65272	50	Men Only	Every 3 Years	G_BALF2 (Variant-Informed)	0	348.74	667310	78.53	-40.03	93.78	242.37	38694.7	2.04	0
China, Hengdong (2009-2012)	China	CI5-XI	National / Local	CHN	0.761	18931	5.65272	50	Men Only	Every 4 Years	G_BALF2 (Variant-Informed)	0	252.52	483188	86.26	-32.3	68.1	191.93	35480.8	1.87	0
China, Hengdong (2009-2012)	China	CI5-XI	National / Local	CHN	0.761	18931	5.65272	50	Men Only	Every 5 Years	G_BALF2 (Variant-Informed)	0	203.14	388695	89.09	-29.47	54.84	173.38	31630.3	1.67	0
China, Hengdong (2009-2012)	China	CI5-XI	National / Local	CHN	0.761	18931	5.65272	50	Men Only	Once Lifetime	G_BALF2 (Variant-Informed)	0	54.3	103899	107.2	-11.37	14.72	88.25	16682.3	0.88	0
China, Hengdong (2009-2012)	China	CI5-XI	National / Local	CHN	0.761	18931	5.65272	50	Men Only	Every 1 Years	G0 (Variant-Agnostic)	0	1640.02	1.89922e+06	43.82	-74.75	265.58	534.46	49691	2.62	0
China, Hengdong (2009-2012)	China	CI5-XI	National / Local	CHN	0.761	18931	5.65272	50	Men Only	Every 2 Years	G0 (Variant-Agnostic)	0	825.39	955836	63.29	-55.28	134.08	364.58	36776.7	1.94	0
China, Hengdong (2009-2012)	China	CI5-XI	National / Local	CHN	0.761	18931	5.65272	50	Men Only	Every 3 Years	G0 (Variant-Agnostic)	0	577.02	668219	74.85	-43.71	94.11	271.82	34621.7	1.83	0
China, Hengdong (2009-2012)	China	CI5-XI	National / Local	CHN	0.761	18931	5.65272	50	Men Only	Every 4 Years	G0 (Variant-Agnostic)	0	417.67	483684	83.12	-35.44	68.32	216.74	31522.4	1.67	0
China, Hengdong (2009-2012)	China	CI5-XI	National / Local	CHN	0.761	18931	5.65272	50	Men Only	Every 5 Years	G0 (Variant-Agnostic)	0	335.93	389027	86.18	-32.39	55.02	196.03	28065.2	1.48	0
China, Hengdong (2009-2012)	China	CI5-XI	National / Local	CHN	0.761	18931	5.65272	50	Men Only	Once Lifetime	G0 (Variant-Agnostic)	0	89.75	103935	106.03	-12.53	14.76	99.78	14795	0.78	0
China, Hengdong (2009-2012)	China	CI5-XI	National / Local	CHN	0.761	18931	5.65272	50	Men Only	Every 1 Years	No Screening	0	0	0	118.56	-	-	-	-	-	0
China, Hengdong (2009-2012)	China	CI5-XI	National / Local	CHN	0.761	18931	5.65272	50	Men Only	Every 2 Years	No Screening	0	0	0	118.56	-	-	-	-	-	0
China, Hengdong (2009-2012)	China	CI5-XI	National / Local	CHN	0.761	18931	5.65272	50	Men Only	Every 3 Years	No Screening	0	0	0	118.56	-	-	-	-	-	0
China, Hengdong (2009-2012)	China	CI5-XI	National / Local	CHN	0.761	18931	5.65272	50	Men Only	Every 4 Years	No Screening	0	0	0	118.56	-	-	-	-	-	0
China, Hengdong (2009-2012)	China	CI5-XI	National / Local	CHN	0.761	18931	5.65272	50	Men Only	Every 5 Years	No Screening	0	0	0	118.56	-	-	-	-	-	0
China, Hengdong (2009-2012)	China	CI5-XI	National / Local	CHN	0.761	18931	5.65272	50	Men Only	Once Lifetime	No Screening	0	0	0	118.56	-	-	-	-	-	0
China, Hengdong (2009-2012)	China	CI5-XI	National / Local	CHN	0.761	18931	5.65272	55	Men Only	Every 1 Years	A_BALF2 (Variant-Informed)	0	40628.7	1.25896e+06	35.78	-46.6	395.78	300.83	131561	6.95	0
China, Hengdong (2009-2012)	China	CI5-XI	National / Local	CHN	0.761	18931	5.65272	55	Men Only	Every 2 Years	A_BALF2 (Variant-Informed)	0	22752.9	705042	48.69	-33.69	222.12	191.11	116227	6.14	0
China, Hengdong (2009-2012)	China	CI5-XI	National / Local	CHN	0.761	18931	5.65272	55	Men Only	Every 3 Years	A_BALF2 (Variant-Informed)	0	14805.2	458767	57.04	-25.34	144.81	134.88	107362	5.67	0
China, Hengdong (2009-2012)	China	CI5-XI	National / Local	CHN	0.761	18931	5.65272	55	Men Only	Every 4 Years	A_BALF2 (Variant-Informed)	0	11936	369862	59.99	-22.39	116.84	116.84	100002	5.28	0
China, Hengdong (2009-2012)	China	CI5-XI	National / Local	CHN	0.761	18931	5.65272	55	Men Only	Every 5 Years	A_BALF2 (Variant-Informed)	0	9155.65	283705	62.49	-19.89	89.68	105.01	85399.5	4.51	0
China, Hengdong (2009-2012)	China	CI5-XI	National / Local	CHN	0.761	18931	5.65272	55	Men Only	Once Lifetime	A_BALF2 (Variant-Informed)	0	3289.99	101947	73.2	-9.19	32.28	58.35	55315.1	2.92	0
China, Hengdong (2009-2012)	China	CI5-XI	National / Local	CHN	0.761	18931	5.65272	55	Men Only	Every 1 Years	A0 (Variant-Agnostic)	0	75316.5	1.43319e+06	31.85	-50.53	464.91	336.26	138259	7.3	0
China, Hengdong (2009-2012)	China	CI5-XI	National / Local	CHN	0.761	18931	5.65272	55	Men Only	Every 2 Years	A0 (Variant-Agnostic)	0	40110.1	763250	45.26	-37.13	248.08	218.21	113691	6.01	0
China, Hengdong (2009-2012)	China	CI5-XI	National / Local	CHN	0.761	18931	5.65272	55	Men Only	Every 3 Years	A0 (Variant-Agnostic)	0	25489	485027	54.17	-28.21	157.95	156.46	100951	5.33	0
China, Hengdong (2009-2012)	China	CI5-XI	National / Local	CHN	0.761	18931	5.65272	55	Men Only	Every 4 Years	A0 (Variant-Agnostic)	0	20376.3	387737	57.36	-25.02	126.37	136.05	92886.6	4.91	0
China, Hengdong (2009-2012)	China	CI5-XI	National / Local	CHN	0.761	18931	5.65272	55	Men Only	Every 5 Years	A0 (Variant-Agnostic)	0	15498.9	294927	60.11	-22.27	96.19	122.48	78535.6	4.15	0
China, Hengdong (2009-2012)	China	CI5-XI	National / Local	CHN	0.761	18931	5.65272	55	Men Only	Once Lifetime	A0 (Variant-Agnostic)	0	5472.15	104129	72.07	-10.31	34.02	67.98	50039.3	2.64	0
China, Hengdong (2009-2012)	China	CI5-XI	National / Local	CHN	0.761	18931	5.65272	55	Men Only	Every 1 Years	B_BALF2 (Variant-Informed)	40628.7	15172.6	1274132	33.36	-49.02	414	322.55	128352	6.78	0
China, Hengdong (2009-2012)	China	CI5-XI	National / Local	CHN	0.761	18931	5.65272	55	Men Only	Every 2 Years	B_BALF2 (Variant-Informed)	22752.9	8496.92	713538	46.62	-35.77	232.2	207.4	111958	5.91	0
China, Hengdong (2009-2012)	China	CI5-XI	National / Local	CHN	0.761	18931	5.65272	55	Men Only	Every 3 Years	B_BALF2 (Variant-Informed)	14805.2	5528.91	464296	55.32	-27.06	151.28	147.72	102406	5.41	0
China, Hengdong (2009-2012)	China	CI5-XI	National / Local	CHN	0.761	18931	5.65272	55	Men Only	Every 4 Years	B_BALF2 (Variant-Informed)	11936	4457.45	374319	58.42	-23.96	122	128.16	95193.3	5.03	0
China, Hengdong (2009-2012)	China	CI5-XI	National / Local	CHN	0.761	18931	5.65272	55	Men Only	Every 5 Years	B_BALF2 (Variant-Informed)	9155.65	3419.12	287125	61.07	-21.31	93.57	115.29	81160.5	4.29	0
China, Hengdong (2009-2012)	China	CI5-XI	National / Local	CHN	0.761	18931	5.65272	55	Men Only	Once Lifetime	B_BALF2 (Variant-Informed)	3289.99	1228.63	103175	72.52	-9.86	33.49	64.12	52226.8	2.76	0
China, Hengdong (2009-2012)	China	CI5-XI	National / Local	CHN	0.761	18931	5.65272	55	Men Only	Every 1 Years	B0 (Variant-Agnostic)	74846.5	27951	1.46067e+06	29.7	-52.68	498.93	356.27	140043	7.4	0
China, Hengdong (2009-2012)	China	CI5-XI	National / Local	CHN	0.761	18931	5.65272	55	Men Only	Every 2 Years	B0 (Variant-Agnostic)	39859.8	14885.4	777885	43.23	-39.15	266.07	234.83	113300	5.98	0
China, Hengdong (2009-2012)	China	CI5-XI	National / Local	CHN	0.761	18931	5.65272	55	Men Only	Every 3 Years	B0 (Variant-Agnostic)	25329.9	9459.31	494327	52.41	-29.97	169.28	170.5	99284.7	5.24	0
China, Hengdong (2009-2012)	China	CI5-XI	National / Local	CHN	0.761	18931	5.65272	55	Men Only	Every 4 Years	B0 (Variant-Agnostic)	20249.1	7561.9	395172	55.73	-26.65	135.37	148.75	91007.5	4.81	0
China, Hengdong (2009-2012)	China	CI5-XI	National / Local	CHN	0.761	18931	5.65272	55	Men Only	Every 5 Years	B0 (Variant-Agnostic)	15402.2	5751.86	300582	58.63	-23.75	102.96	134.12	76765.7	4.06	0
China, Hengdong (2009-2012)	China	CI5-XI	National / Local	CHN	0.761	18931	5.65272	55	Men Only	Once Lifetime	B0 (Variant-Agnostic)	5438	2030.79	106126	71.37	-11.01	36.22	74.53	48593.1	2.57	0
China, Hengdong (2009-2012)	China	CI5-XI	National / Local	CHN	0.761	18931	5.65272	55	Men Only	Every 1 Years	C_BALF2 (Variant-Informed)	40628.7	40628.7	1.29959e+06	33.36	-49.02	441.81	322.55	136974	7.24	0
China, Hengdong (2009-2012)	China	CI5-XI	National / Local	CHN	0.761	18931	5.65272	55	Men Only	Every 2 Years	C_BALF2 (Variant-Informed)	22752.9	22752.9	727794	46.62	-35.77	247.78	207.4	119467	6.31	0
China, Hengdong (2009-2012)	China	CI5-XI	National / Local	CHN	0.761	18931	5.65272	55	Men Only	Every 3 Years	C_BALF2 (Variant-Informed)	14805.2	14805.2	473572	55.32	-27.06	161.41	147.72	109267	5.77	0
China, Hengdong (2009-2012)	China	CI5-XI	National / Local	CHN	0.761	18931	5.65272	55	Men Only	Every 4 Years	C_BALF2 (Variant-Informed)	11936	11936	381798	58.42	-23.96	130.17	128.16	101569	5.37	0
China, Hengdong (2009-2012)	China	CI5-XI	National / Local	CHN	0.761	18931	5.65272	55	Men Only	Every 5 Years	C_BALF2 (Variant-Informed)	9155.65	9155.65	292861	61.07	-21.31	99.84	115.29	86597.2	4.57	0
China, Hengdong (2009-2012)	China	CI5-XI	National / Local	CHN	0.761	18931	5.65272	55	Men Only	Once Lifetime	C_BALF2 (Variant-Informed)	3289.99	3289.99	105237	72.52	-9.86	35.74	64.12	55740.3	2.94	0
China, Hengdong (2009-2012)	China	CI5-XI	National / Local	CHN	0.761	18931	5.65272	55	Men Only	Every 1 Years	C0 (Variant-Agnostic)	74846.5	74846.5	1.50756e+06	29.7	-52.68	550.16	356.27	154422	8.16	0
China, Hengdong (2009-2012)	China	CI5-XI	National / Local	CHN	0.761	18931	5.65272	55	Men Only	Every 2 Years	C0 (Variant-Agnostic)	39859.8	39859.8	802859	43.23	-39.15	293.35	234.83	124918	6.6	0
China, Hengdong (2009-2012)	China	CI5-XI	National / Local	CHN	0.761	18931	5.65272	55	Men Only	Every 3 Years	C0 (Variant-Agnostic)	25329.9	25329.9	510198	52.41	-29.97	186.62	170.5	109454	5.78	0
China, Hengdong (2009-2012)	China	CI5-XI	National / Local	CHN	0.761	18931	5.65272	55	Men Only	Every 4 Years	C0 (Variant-Agnostic)	20249.1	20249.1	407859	55.73	-26.65	149.23	148.75	100327	5.3	0
China, Hengdong (2009-2012)	China	CI5-XI	National / Local	CHN	0.761	18931	5.65272	55	Men Only	Every 5 Years	C0 (Variant-Agnostic)	15402.2	15402.2	310232	58.63	-23.75	113.5	134.12	84627.4	4.47	0
China, Hengdong (2009-2012)	China	CI5-XI	National / Local	CHN	0.761	18931	5.65272	55	Men Only	Once Lifetime	C0 (Variant-Agnostic)	5438	5438	109533	71.37	-11.01	39.94	74.53	53589	2.83	0
China, Hengdong (2009-2012)	China	CI5-XI	National / Local	CHN	0.761	18931	5.65272	55	Men Only	Every 1 Years	D_BALF2 (Variant-Informed)	0	11289.8	1.27025e+06	35.78	-46.6	368.92	300.83	122633	6.48	0
China, Hengdong (2009-2012)	China	CI5-XI	National / Local	CHN	0.761	18931	5.65272	55	Men Only	Every 2 Years	D_BALF2 (Variant-Informed)	0	6322.52	711364	48.69	-33.69	207.08	191.11	108356	5.72	0
China, Hengdong (2009-2012)	China	CI5-XI	National / Local	CHN	0.761	18931	5.65272	55	Men Only	Every 3 Years	D_BALF2 (Variant-Informed)	0	4114.03	462881	57.04	-25.34	135.02	134.88	100105	5.29	0
China, Hengdong (2009-2012)	China	CI5-XI	National / Local	CHN	0.761	18931	5.65272	55	Men Only	Every 4 Years	D_BALF2 (Variant-Informed)	0	3316.76	373178	59.99	-22.39	108.95	116.84	93246.9	4.93	0
China, Hengdong (2009-2012)	China	CI5-XI	National / Local	CHN	0.761	18931	5.65272	55	Men Only	Every 5 Years	D_BALF2 (Variant-Informed)	0	2544.15	286250	62.49	-19.89	83.63	105.01	79634.7	4.21	0
China, Hengdong (2009-2012)	China	CI5-XI	National / Local	CHN	0.761	18931	5.65272	55	Men Only	Once Lifetime	D_BALF2 (Variant-Informed)	0	914.22	102861	73.2	-9.19	30.1	58.35	51586.3	2.72	0
China, Hengdong (2009-2012)	China	CI5-XI	National / Local	CHN	0.761	18931	5.65272	55	Men Only	Every 1 Years	D0 (Variant-Agnostic)	0	20786.3	1.45401e+06	31.85	-50.53	419.66	336.26	124804	6.59	0
China, Hengdong (2009-2012)	China	CI5-XI	National / Local	CHN	0.761	18931	5.65272	55	Men Only	Every 2 Years	D0 (Variant-Agnostic)	0	11069.8	774338	45.26	-37.13	223.98	218.21	102648	5.42	0
China, Hengdong (2009-2012)	China	CI5-XI	National / Local	CHN	0.761	18931	5.65272	55	Men Only	Every 3 Years	D0 (Variant-Agnostic)	0	7034.62	492073	54.17	-28.21	142.64	156.46	91163	4.82	0
China, Hengdong (2009-2012)	China	CI5-XI	National / Local	CHN	0.761	18931	5.65272	55	Men Only	Every 4 Years	D0 (Variant-Agnostic)	0	5623.57	393370	57.36	-25.02	114.13	136.05	83887.5	4.43	0
China, Hengdong (2009-2012)	China	CI5-XI	National / Local	CHN	0.761	18931	5.65272	55	Men Only	Every 5 Years	D0 (Variant-Agnostic)	0	4277.49	299211	60.11	-22.27	86.87	122.48	70931.7	3.75	0
China, Hengdong (2009-2012)	China	CI5-XI	National / Local	CHN	0.761	18931	5.65272	55	Men Only	Once Lifetime	D0 (Variant-Agnostic)	0	1510.24	105642	72.07	-10.31	30.73	67.98	45201.5	2.39	0
China, Hengdong (2009-2012)	China	CI5-XI	National / Local	CHN	0.761	18931	5.65272	55	Men Only	Every 1 Years	E_BALF2 (Variant-Informed)	11289.8	4216.12	1.27447e+06	33.36	-49.02	373.68	322.55	115851	6.12	0
China, Hengdong (2009-2012)	China	CI5-XI	National / Local	CHN	0.761	18931	5.65272	55	Men Only	Every 2 Years	E_BALF2 (Variant-Informed)	6322.52	2361.11	713725	46.62	-35.77	209.62	207.4	101069	5.34	0
China, Hengdong (2009-2012)	China	CI5-XI	National / Local	CHN	0.761	18931	5.65272	55	Men Only	Every 3 Years	E_BALF2 (Variant-Informed)	4114.03	1536.36	464418	55.32	-27.06	136.58	147.72	92457.1	4.88	0
China, Hengdong (2009-2012)	China	CI5-XI	National / Local	CHN	0.761	18931	5.65272	55	Men Only	Every 4 Years	E_BALF2 (Variant-Informed)	3316.76	1238.63	374417	58.42	-23.96	110.15	128.16	85947.7	4.54	0
China, Hengdong (2009-2012)	China	CI5-XI	National / Local	CHN	0.761	18931	5.65272	55	Men Only	Every 5 Years	E_BALF2 (Variant-Informed)	2544.15	950.1	287200	61.07	-21.31	84.48	115.29	73276.6	3.87	0
China, Hengdong (2009-2012)	China	CI5-XI	National / Local	CHN	0.761	18931	5.65272	55	Men Only	Once Lifetime	E_BALF2 (Variant-Informed)	914.22	341.41	103202	72.52	-9.86	30.22	64.12	47131.8	2.49	0
China, Hengdong (2009-2012)	China	CI5-XI	National / Local	CHN	0.761	18931	5.65272	55	Men Only	Every 1 Years	E0 (Variant-Agnostic)	20798.2	7766.95	1.46132e+06	29.7	-52.68	428.87	356.27	120377	6.36	0
China, Hengdong (2009-2012)	China	CI5-XI	National / Local	CHN	0.761	18931	5.65272	55	Men Only	Every 2 Years	E0 (Variant-Agnostic)	11076.1	4136.32	778232	43.23	-39.15	228.75	234.83	97409	5.15	0
China, Hengdong (2009-2012)	China	CI5-XI	National / Local	CHN	0.761	18931	5.65272	55	Men Only	Every 3 Years	E0 (Variant-Agnostic)	7038.62	2628.53	494548	52.41	-29.97	145.56	170.5	85375.1	4.51	0
China, Hengdong (2009-2012)	China	CI5-XI	National / Local	CHN	0.761	18931	5.65272	55	Men Only	Every 4 Years	E0 (Variant-Agnostic)	5626.77	2101.28	395348	55.73	-26.65	116.41	148.75	78261.3	4.13	0
China, Hengdong (2009-2012)	China	CI5-XI	National / Local	CHN	0.761	18931	5.65272	55	Men Only	Every 5 Years	E0 (Variant-Agnostic)	4279.93	1598.31	300716	58.63	-23.75	88.54	134.12	66013	3.49	0
China, Hengdong (2009-2012)	China	CI5-XI	National / Local	CHN	0.761	18931	5.65272	55	Men Only	Once Lifetime	E0 (Variant-Agnostic)	1511.1	564.31	106173	71.37	-11.01	31.12	74.53	41760.1	2.21	0
China, Hengdong (2009-2012)	China	CI5-XI	National / Local	CHN	0.761	18931	5.65272	55	Men Only	Every 1 Years	F_BALF2 (Variant-Informed)	11289.8	11289.8	1.28154e+06	33.36	-49.02	381.41	322.55	118246	6.25	0
China, Hengdong (2009-2012)	China	CI5-XI	National / Local	CHN	0.761	18931	5.65272	55	Men Only	Every 2 Years	F_BALF2 (Variant-Informed)	6322.52	6322.52	717687	46.62	-35.77	213.95	207.4	103155	5.45	0
China, Hengdong (2009-2012)	China	CI5-XI	National / Local	CHN	0.761	18931	5.65272	55	Men Only	Every 3 Years	F_BALF2 (Variant-Informed)	4114.03	4114.03	466995	55.32	-27.06	139.4	147.72	94363.6	4.98	0
China, Hengdong (2009-2012)	China	CI5-XI	National / Local	CHN	0.761	18931	5.65272	55	Men Only	Every 4 Years	F_BALF2 (Variant-Informed)	3316.76	3316.76	376495	58.42	-23.96	112.42	128.16	87719.4	4.63	0
China, Hengdong (2009-2012)	China	CI5-XI	National / Local	CHN	0.761	18931	5.65272	55	Men Only	Every 5 Years	F_BALF2 (Variant-Informed)	2544.15	2544.15	288794	61.07	-21.31	86.22	115.29	74787.4	3.95	0
China, Hengdong (2009-2012)	China	CI5-XI	National / Local	CHN	0.761	18931	5.65272	55	Men Only	Once Lifetime	F_BALF2 (Variant-Informed)	914.22	914.22	103775	72.52	-9.86	30.85	64.12	48108.1	2.54	0
China, Hengdong (2009-2012)	China	CI5-XI	National / Local	CHN	0.761	18931	5.65272	55	Men Only	Every 1 Years	F0 (Variant-Agnostic)	20798.2	20798.2	1.47435e+06	29.7	-52.68	443.1	356.27	124373	6.57	0
China, Hengdong (2009-2012)	China	CI5-XI	National / Local	CHN	0.761	18931	5.65272	55	Men Only	Every 2 Years	F0 (Variant-Agnostic)	11076.1	11076.1	785171	43.23	-39.15	236.33	234.83	100637	5.32	0
China, Hengdong (2009-2012)	China	CI5-XI	National / Local	CHN	0.761	18931	5.65272	55	Men Only	Every 3 Years	F0 (Variant-Agnostic)	7038.62	7038.62	498958	52.41	-29.97	150.38	170.5	88201.1	4.66	0
China, Hengdong (2009-2012)	China	CI5-XI	National / Local	CHN	0.761	18931	5.65272	55	Men Only	Every 4 Years	F0 (Variant-Agnostic)	5626.77	5626.77	398874	55.73	-26.65	120.26	148.75	80850.9	4.27	0
China, Hengdong (2009-2012)	China	CI5-XI	National / Local	CHN	0.761	18931	5.65272	55	Men Only	Every 5 Years	F0 (Variant-Agnostic)	4279.93	4279.93	303398	58.63	-23.75	91.47	134.12	68197.6	3.6	0
China, Hengdong (2009-2012)	China	CI5-XI	National / Local	CHN	0.761	18931	5.65272	55	Men Only	Once Lifetime	F0 (Variant-Agnostic)	1511.1	1511.1	107120	71.37	-11.01	32.16	74.53	43148.3	2.28	0
China, Hengdong (2009-2012)	China	CI5-XI	National / Local	CHN	0.761	18931	5.65272	55	Men Only	Every 1 Years	G_BALF2 (Variant-Informed)	0	742.47	1.42069e+06	36.34	-46.04	198.56	295.81	67122.8	3.55	0
China, Hengdong (2009-2012)	China	CI5-XI	National / Local	CHN	0.761	18931	5.65272	55	Men Only	Every 2 Years	G_BALF2 (Variant-Informed)	0	395.88	757507	49.17	-33.21	106.32	187.37	56743.4	3	0
China, Hengdong (2009-2012)	China	CI5-XI	National / Local	CHN	0.761	18931	5.65272	55	Men Only	Every 3 Years	G_BALF2 (Variant-Informed)	0	251.7	481622	57.43	-24.95	67.87	131.94	51441	2.72	0
China, Hengdong (2009-2012)	China	CI5-XI	National / Local	CHN	0.761	18931	5.65272	55	Men Only	Every 4 Years	G_BALF2 (Variant-Informed)	0	201.25	385082	60.35	-22.03	54.36	114.25	47578.9	2.51	0
China, Hengdong (2009-2012)	China	CI5-XI	National / Local	CHN	0.761	18931	5.65272	55	Men Only	Every 5 Years	G_BALF2 (Variant-Informed)	0	153.1	292957	62.81	-19.57	41.41	102.67	40337	2.13	0
China, Hengdong (2009-2012)	China	CI5-XI	National / Local	CHN	0.761	18931	5.65272	55	Men Only	Once Lifetime	G_BALF2 (Variant-Informed)	0	54.07	103469	73.35	-9.03	14.68	57.03	25733.5	1.36	0
China, Hengdong (2009-2012)	China	CI5-XI	National / Local	CHN	0.761	18931	5.65272	55	Men Only	Every 1 Years	G0 (Variant-Agnostic)	0	1230.17	1.42459e+06	32.95	-49.43	199.46	326.24	61140.1	3.23	0
China, Hengdong (2009-2012)	China	CI5-XI	National / Local	CHN	0.761	18931	5.65272	55	Men Only	Every 2 Years	G0 (Variant-Agnostic)	0	655.13	758671	46.26	-36.12	106.7	210.21	50759.1	2.68	0
China, Hengdong (2009-2012)	China	CI5-XI	National / Local	CHN	0.761	18931	5.65272	55	Men Only	Every 3 Years	G0 (Variant-Agnostic)	0	416.32	482117	55.02	-27.36	68.1	149.96	45410.5	2.4	0
China, Hengdong (2009-2012)	China	CI5-XI	National / Local	CHN	0.761	18931	5.65272	55	Men Only	Every 4 Years	G0 (Variant-Agnostic)	0	332.81	385411	58.15	-24.23	54.53	130.12	41910.4	2.21	0
China, Hengdong (2009-2012)	China	CI5-XI	National / Local	CHN	0.761	18931	5.65272	55	Men Only	Every 5 Years	G0 (Variant-Agnostic)	0	253.15	293157	60.82	-21.56	41.54	117.08	35482.4	1.87	0
China, Hengdong (2009-2012)	China	CI5-XI	National / Local	CHN	0.761	18931	5.65272	55	Men Only	Once Lifetime	G0 (Variant-Agnostic)	0	89.38	103504	72.4	-9.98	14.72	65.11	22607.6	1.19	0
China, Hengdong (2009-2012)	China	CI5-XI	National / Local	CHN	0.761	18931	5.65272	55	Men Only	Every 1 Years	No Screening	0	0	0	82.38	-	-	-	-	-	0
China, Hengdong (2009-2012)	China	CI5-XI	National / Local	CHN	0.761	18931	5.65272	55	Men Only	Every 2 Years	No Screening	0	0	0	82.38	-	-	-	-	-	0
China, Hengdong (2009-2012)	China	CI5-XI	National / Local	CHN	0.761	18931	5.65272	55	Men Only	Every 3 Years	No Screening	0	0	0	82.38	-	-	-	-	-	0
China, Hengdong (2009-2012)	China	CI5-XI	National / Local	CHN	0.761	18931	5.65272	55	Men Only	Every 4 Years	No Screening	0	0	0	82.38	-	-	-	-	-	0
China, Hengdong (2009-2012)	China	CI5-XI	National / Local	CHN	0.761	18931	5.65272	55	Men Only	Every 5 Years	No Screening	0	0	0	82.38	-	-	-	-	-	0
China, Hengdong (2009-2012)	China	CI5-XI	National / Local	CHN	0.761	18931	5.65272	55	Men Only	Once Lifetime	No Screening	0	0	0	82.38	-	-	-	-	-	0
China, Hengdong (2009-2012)	China	CI5-XI	National / Local	CHN	0.761	18931	5.65272	60	Men Only	Every 1 Years	A_BALF2 (Variant-Informed)	0	28204.2	873961	29.95	-22.15	275.23	108.25	254268	13.43	0
China, Hengdong (2009-2012)	China	CI5-XI	National / Local	CHN	0.761	18931	5.65272	60	Men Only	Every 2 Years	A_BALF2 (Variant-Informed)	0	14808.3	458863	34.74	-17.35	144.78	80.33	180222	9.52	0
China, Hengdong (2009-2012)	China	CI5-XI	National / Local	CHN	0.761	18931	5.65272	60	Men Only	Every 3 Years	A_BALF2 (Variant-Informed)	0	11810.3	365965	35.78	-16.31	115.62	71.32	162126	8.56	0
China, Hengdong (2009-2012)	China	CI5-XI	National / Local	CHN	0.761	18931	5.65272	60	Men Only	Every 4 Years	A_BALF2 (Variant-Informed)	0	9030.73	279834	37.75	-14.34	88.51	62.76	141034	7.45	0
China, Hengdong (2009-2012)	China	CI5-XI	National / Local	CHN	0.761	18931	5.65272	60	Men Only	Every 5 Years	A_BALF2 (Variant-Informed)	0	6232.38	193122	40.1	-12	61.15	55.57	110032	5.81	0
China, Hengdong (2009-2012)	China	CI5-XI	National / Local	CHN	0.761	18931	5.65272	60	Men Only	Once Lifetime	A_BALF2 (Variant-Informed)	0	3265.82	101198	42.01	-10.08	32.16	49.45	65023.9	3.43	0
China, Hengdong (2009-2012)	China	CI5-XI	National / Local	CHN	0.761	18931	5.65272	60	Men Only	Every 1 Years	A0 (Variant-Agnostic)	0	50515.2	961248	27.78	-24.31	312.34	125.17	249544	13.18	0
China, Hengdong (2009-2012)	China	CI5-XI	National / Local	CHN	0.761	18931	5.65272	60	Men Only	Every 2 Years	A0 (Variant-Agnostic)	0	25500	485237	32.79	-19.3	157.96	94.32	167463	8.85	0
China, Hengdong (2009-2012)	China	CI5-XI	National / Local	CHN	0.761	18931	5.65272	60	Men Only	Every 3 Years	A0 (Variant-Agnostic)	0	20161.2	383644	33.83	-18.26	125.05	84.42	148131	7.82	0
China, Hengdong (2009-2012)	China	CI5-XI	National / Local	CHN	0.761	18931	5.65272	60	Men Only	Every 4 Years	A0 (Variant-Agnostic)	0	15286.2	290879	35.97	-16.13	94.93	74.7	127086	6.71	0
China, Hengdong (2009-2012)	China	CI5-XI	National / Local	CHN	0.761	18931	5.65272	60	Men Only	Every 5 Years	A0 (Variant-Agnostic)	0	10459.2	199026	38.58	-13.51	65.02	66.16	98277	5.19	0
China, Hengdong (2009-2012)	China	CI5-XI	National / Local	CHN	0.761	18931	5.65272	60	Men Only	Once Lifetime	A0 (Variant-Agnostic)	0	5431.95	103364	40.73	-11.37	33.89	58.66	57770.4	3.05	0
China, Hengdong (2009-2012)	China	CI5-XI	National / Local	CHN	0.761	18931	5.65272	60	Men Only	Every 1 Years	B_BALF2 (Variant-Informed)	28204.2	10532.7	884494	28.65	-23.44	287.92	118.28	243423	12.86	0
China, Hengdong (2009-2012)	China	CI5-XI	National / Local	CHN	0.761	18931	5.65272	60	Men Only	Every 2 Years	B_BALF2 (Variant-Informed)	14808.3	5530.06	464393	33.59	-18.51	151.34	88.49	171029	9.03	0
China, Hengdong (2009-2012)	China	CI5-XI	National / Local	CHN	0.761	18931	5.65272	60	Men Only	Every 3 Years	B_BALF2 (Variant-Informed)	11810.3	4410.49	370376	34.63	-17.47	120.82	78.92	153090	8.09	0
China, Hengdong (2009-2012)	China	CI5-XI	National / Local	CHN	0.761	18931	5.65272	60	Men Only	Every 4 Years	B_BALF2 (Variant-Informed)	9030.73	3372.47	283207	36.7	-15.39	92.44	69.6	132826	7.02	0
China, Hengdong (2009-2012)	China	CI5-XI	National / Local	CHN	0.761	18931	5.65272	60	Men Only	Every 5 Years	B_BALF2 (Variant-Informed)	6232.38	2327.45	195450	39.21	-12.89	63.79	61.63	103504	5.47	0
China, Hengdong (2009-2012)	China	CI5-XI	National / Local	CHN	0.761	18931	5.65272	60	Men Only	Once Lifetime	B_BALF2 (Variant-Informed)	3265.82	1219.6	102417	41.25	-10.84	33.45	54.75	61096.1	3.23	0
China, Hengdong (2009-2012)	China	CI5-XI	National / Local	CHN	0.761	18931	5.65272	60	Men Only	Every 1 Years	B0 (Variant-Agnostic)	50200	18746.9	979679	26.53	-25.57	335.18	135.32	247688	13.08	0
China, Hengdong (2009-2012)	China	CI5-XI	National / Local	CHN	0.761	18931	5.65272	60	Men Only	Every 2 Years	B0 (Variant-Agnostic)	25340.9	9463.4	494541	31.62	-20.47	169.38	103.15	164213	8.67	0
China, Hengdong (2009-2012)	China	CI5-XI	National / Local	CHN	0.761	18931	5.65272	60	Men Only	Every 3 Years	B0 (Variant-Agnostic)	20035.3	7482.07	391000	32.65	-19.45	134.05	92.85	144364	7.63	0
China, Hengdong (2009-2012)	China	CI5-XI	National / Local	CHN	0.761	18931	5.65272	60	Men Only	Every 4 Years	B0 (Variant-Agnostic)	15190.8	5672.91	296457	34.87	-17.22	101.7	82.54	123219	6.51	0
China, Hengdong (2009-2012)	China	CI5-XI	National / Local	CHN	0.761	18931	5.65272	60	Men Only	Every 5 Years	B0 (Variant-Agnostic)	10393.9	3881.54	202843	37.64	-14.45	69.59	73.21	95052.7	5.02	0
China, Hengdong (2009-2012)	China	CI5-XI	National / Local	CHN	0.761	18931	5.65272	60	Men Only	Once Lifetime	B0 (Variant-Agnostic)	5398.05	2015.87	105346	39.92	-12.17	36.16	64.89	55732.5	2.94	0
China, Hengdong (2009-2012)	China	CI5-XI	National / Local	CHN	0.761	18931	5.65272	60	Men Only	Every 1 Years	C_BALF2 (Variant-Informed)	28204.2	28204.2	902165	28.65	-23.44	307.22	118.28	259743	13.72	0
China, Hengdong (2009-2012)	China	CI5-XI	National / Local	CHN	0.761	18931	5.65272	60	Men Only	Every 2 Years	C_BALF2 (Variant-Informed)	14808.3	14808.3	473671	33.59	-18.51	161.47	88.49	182483	9.64	0
China, Hengdong (2009-2012)	China	CI5-XI	National / Local	CHN	0.761	18931	5.65272	60	Men Only	Every 3 Years	C_BALF2 (Variant-Informed)	11810.3	11810.3	377776	34.63	-17.47	128.9	78.92	163333	8.63	0
China, Hengdong (2009-2012)	China	CI5-XI	National / Local	CHN	0.761	18931	5.65272	60	Men Only	Every 4 Years	C_BALF2 (Variant-Informed)	9030.73	9030.73	288865	36.7	-15.39	98.62	69.6	141708	7.49	0
China, Hengdong (2009-2012)	China	CI5-XI	National / Local	CHN	0.761	18931	5.65272	60	Men Only	Every 5 Years	C_BALF2 (Variant-Informed)	6232.38	6232.38	199355	39.21	-12.89	68.06	61.63	110427	5.83	0
China, Hengdong (2009-2012)	China	CI5-XI	National / Local	CHN	0.761	18931	5.65272	60	Men Only	Once Lifetime	C_BALF2 (Variant-Informed)	3265.82	3265.82	104463	41.25	-10.84	35.68	54.75	65180.7	3.44	0
China, Hengdong (2009-2012)	China	CI5-XI	National / Local	CHN	0.761	18931	5.65272	60	Men Only	Every 1 Years	C0 (Variant-Agnostic)	50200	50200	1.01113e+06	26.53	-25.57	369.54	135.32	273077	14.42	0
China, Hengdong (2009-2012)	China	CI5-XI	National / Local	CHN	0.761	18931	5.65272	60	Men Only	Every 2 Years	C0 (Variant-Agnostic)	25340.9	25340.9	510418	31.62	-20.47	186.73	103.15	181029	9.56	0
China, Hengdong (2009-2012)	China	CI5-XI	National / Local	CHN	0.761	18931	5.65272	60	Men Only	Every 3 Years	C0 (Variant-Agnostic)	20035.3	20035.3	403553	32.65	-19.45	147.76	92.85	159133	8.41	0
China, Hengdong (2009-2012)	China	CI5-XI	National / Local	CHN	0.761	18931	5.65272	60	Men Only	Every 4 Years	C0 (Variant-Agnostic)	15190.8	15190.8	305974	34.87	-17.22	112.1	82.54	135817	7.17	0
China, Hengdong (2009-2012)	China	CI5-XI	National / Local	CHN	0.761	18931	5.65272	60	Men Only	Every 5 Years	C0 (Variant-Agnostic)	10393.9	10393.9	209355	37.64	-14.45	76.7	73.21	104772	5.53	0
China, Hengdong (2009-2012)	China	CI5-XI	National / Local	CHN	0.761	18931	5.65272	60	Men Only	Once Lifetime	C0 (Variant-Agnostic)	5398.05	5398.05	108728	39.92	-12.17	39.86	64.89	61428.7	3.24	0
China, Hengdong (2009-2012)	China	CI5-XI	National / Local	CHN	0.761	18931	5.65272	60	Men Only	Every 1 Years	D_BALF2 (Variant-Informed)	0	7837.31	881798	29.95	-22.15	256.59	108.25	237046	12.52	0
China, Hengdong (2009-2012)	China	CI5-XI	National / Local	CHN	0.761	18931	5.65272	60	Men Only	Every 2 Years	D_BALF2 (Variant-Informed)	0	4114.89	462978	34.74	-17.35	134.99	80.33	168036	8.88	0
China, Hengdong (2009-2012)	China	CI5-XI	National / Local	CHN	0.761	18931	5.65272	60	Men Only	Every 3 Years	D_BALF2 (Variant-Informed)	0	3281.82	369247	35.78	-16.31	107.81	71.32	151178	7.99	0
China, Hengdong (2009-2012)	China	CI5-XI	National / Local	CHN	0.761	18931	5.65272	60	Men Only	Every 4 Years	D_BALF2 (Variant-Informed)	0	2509.44	282344	37.75	-14.34	82.54	62.76	131521	6.95	0
China, Hengdong (2009-2012)	China	CI5-XI	National / Local	CHN	0.761	18931	5.65272	60	Men Only	Every 5 Years	D_BALF2 (Variant-Informed)	0	1731.84	194854	40.1	-12	57.03	55.57	102617	5.42	0
China, Hengdong (2009-2012)	China	CI5-XI	National / Local	CHN	0.761	18931	5.65272	60	Men Only	Once Lifetime	D_BALF2 (Variant-Informed)	0	907.5	102105	42.01	-10.08	30	49.45	60656.8	3.2	0
China, Hengdong (2009-2012)	China	CI5-XI	National / Local	CHN	0.761	18931	5.65272	60	Men Only	Every 1 Years	D0 (Variant-Agnostic)	0	13941.5	975213	27.78	-24.31	282	125.17	225300	11.9	0
China, Hengdong (2009-2012)	China	CI5-XI	National / Local	CHN	0.761	18931	5.65272	60	Men Only	Every 2 Years	D0 (Variant-Agnostic)	0	7037.66	492286	32.79	-19.3	142.64	94.32	151221	7.99	0
China, Hengdong (2009-2012)	China	CI5-XI	National / Local	CHN	0.761	18931	5.65272	60	Men Only	Every 3 Years	D0 (Variant-Agnostic)	0	5564.2	389217	33.83	-18.26	112.94	84.42	133783	7.07	0
China, Hengdong (2009-2012)	China	CI5-XI	National / Local	CHN	0.761	18931	5.65272	60	Men Only	Every 4 Years	D0 (Variant-Agnostic)	0	4218.78	295105	35.97	-16.13	85.75	74.7	114791	6.06	0
China, Hengdong (2009-2012)	China	CI5-XI	National / Local	CHN	0.761	18931	5.65272	60	Men Only	Every 5 Years	D0 (Variant-Agnostic)	0	2886.59	201918	38.58	-13.51	58.74	66.16	88778.2	4.69	0
China, Hengdong (2009-2012)	China	CI5-XI	National / Local	CHN	0.761	18931	5.65272	60	Men Only	Once Lifetime	D0 (Variant-Agnostic)	0	1499.14	104865	40.73	-11.37	30.63	58.66	52205.8	2.76	0
China, Hengdong (2009-2012)	China	CI5-XI	National / Local	CHN	0.761	18931	5.65272	60	Men Only	Every 1 Years	E_BALF2 (Variant-Informed)	7837.31	2926.8	884725	28.65	-23.44	259.92	118.28	219757	11.61	0
China, Hengdong (2009-2012)	China	CI5-XI	National / Local	CHN	0.761	18931	5.65272	60	Men Only	Every 2 Years	E_BALF2 (Variant-Informed)	4114.89	1536.68	464514	33.59	-18.51	136.64	88.49	154419	8.16	0
China, Hengdong (2009-2012)	China	CI5-XI	National / Local	CHN	0.761	18931	5.65272	60	Men Only	Every 3 Years	E_BALF2 (Variant-Informed)	3281.82	1225.58	370473	34.63	-17.47	109.1	78.92	138236	7.3	0
China, Hengdong (2009-2012)	China	CI5-XI	National / Local	CHN	0.761	18931	5.65272	60	Men Only	Every 4 Years	E_BALF2 (Variant-Informed)	2509.44	937.13	283281	36.7	-15.39	83.48	69.6	119946	6.34	0
China, Hengdong (2009-2012)	China	CI5-XI	National / Local	CHN	0.761	18931	5.65272	60	Men Only	Every 5 Years	E_BALF2 (Variant-Informed)	1731.84	646.75	195501	39.21	-12.89	57.61	61.63	93466.3	4.94	0
China, Hengdong (2009-2012)	China	CI5-XI	National / Local	CHN	0.761	18931	5.65272	60	Men Only	Once Lifetime	E_BALF2 (Variant-Informed)	907.5	338.9	102444	41.25	-10.84	30.2	54.75	55172.9	2.91	0
China, Hengdong (2009-2012)	China	CI5-XI	National / Local	CHN	0.761	18931	5.65272	60	Men Only	Every 1 Years	E0 (Variant-Agnostic)	13949.5	5209.34	980116	26.53	-25.57	288.19	135.32	212964	11.25	0
China, Hengdong (2009-2012)	China	CI5-XI	National / Local	CHN	0.761	18931	5.65272	60	Men Only	Every 2 Years	E0 (Variant-Agnostic)	7041.67	2629.67	494761	31.62	-20.47	145.66	103.15	141215	7.46	0
China, Hengdong (2009-2012)	China	CI5-XI	National / Local	CHN	0.761	18931	5.65272	60	Men Only	Every 3 Years	E0 (Variant-Agnostic)	5567.37	2079.1	391174	32.65	-19.45	115.29	92.85	124163	6.56	0
China, Hengdong (2009-2012)	China	CI5-XI	National / Local	CHN	0.761	18931	5.65272	60	Men Only	Every 4 Years	E0 (Variant-Agnostic)	4221.19	1576.38	296589	34.87	-17.22	87.48	82.54	105988	5.6	0
China, Hengdong (2009-2012)	China	CI5-XI	National / Local	CHN	0.761	18931	5.65272	60	Men Only	Every 5 Years	E0 (Variant-Agnostic)	2888.24	1078.59	202933	37.64	-14.45	59.86	73.21	81759.6	4.32	0
China, Hengdong (2009-2012)	China	CI5-XI	National / Local	CHN	0.761	18931	5.65272	60	Men Only	Once Lifetime	E0 (Variant-Agnostic)	1500	560.16	105393	39.92	-12.17	31.11	64.89	47941.6	2.53	0
China, Hengdong (2009-2012)	China	CI5-XI	National / Local	CHN	0.761	18931	5.65272	60	Men Only	Every 1 Years	F_BALF2 (Variant-Informed)	7837.31	7837.31	889636	28.65	-23.44	265.29	118.28	224292	11.85	0
China, Hengdong (2009-2012)	China	CI5-XI	National / Local	CHN	0.761	18931	5.65272	60	Men Only	Every 2 Years	F_BALF2 (Variant-Informed)	4114.89	4114.89	467092	33.59	-18.51	139.46	88.49	157602	8.33	0
China, Hengdong (2009-2012)	China	CI5-XI	National / Local	CHN	0.761	18931	5.65272	60	Men Only	Every 3 Years	F_BALF2 (Variant-Informed)	3281.82	3281.82	372529	34.63	-17.47	111.34	78.92	141082	7.45	0
China, Hengdong (2009-2012)	China	CI5-XI	National / Local	CHN	0.761	18931	5.65272	60	Men Only	Every 4 Years	F_BALF2 (Variant-Informed)	2509.44	2509.44	284853	36.7	-15.39	85.2	69.6	122414	6.47	0
China, Hengdong (2009-2012)	China	CI5-XI	National / Local	CHN	0.761	18931	5.65272	60	Men Only	Every 5 Years	F_BALF2 (Variant-Informed)	1731.84	1731.84	196586	39.21	-12.89	58.79	61.63	95389.8	5.04	0
China, Hengdong (2009-2012)	China	CI5-XI	National / Local	CHN	0.761	18931	5.65272	60	Men Only	Once Lifetime	F_BALF2 (Variant-Informed)	907.5	907.5	103013	41.25	-10.84	30.83	54.75	56308	2.97	0
China, Hengdong (2009-2012)	China	CI5-XI	National / Local	CHN	0.761	18931	5.65272	60	Men Only	Every 1 Years	F0 (Variant-Agnostic)	13949.5	13949.5	988856	26.53	-25.57	297.74	135.32	220019	11.62	0
China, Hengdong (2009-2012)	China	CI5-XI	National / Local	CHN	0.761	18931	5.65272	60	Men Only	Every 2 Years	F0 (Variant-Agnostic)	7041.67	7041.67	499173	31.62	-20.47	150.48	103.15	145887	7.71	0
China, Hengdong (2009-2012)	China	CI5-XI	National / Local	CHN	0.761	18931	5.65272	60	Men Only	Every 3 Years	F0 (Variant-Agnostic)	5567.37	5567.37	394663	32.65	-19.45	119.1	92.85	128267	6.78	0
China, Hengdong (2009-2012)	China	CI5-XI	National / Local	CHN	0.761	18931	5.65272	60	Men Only	Every 4 Years	F0 (Variant-Agnostic)	4221.19	4221.19	299234	34.87	-17.22	90.37	82.54	109489	5.78	0
China, Hengdong (2009-2012)	China	CI5-XI	National / Local	CHN	0.761	18931	5.65272	60	Men Only	Every 5 Years	F0 (Variant-Agnostic)	2888.24	2888.24	204743	37.64	-14.45	61.83	73.21	84460.3	4.46	0
China, Hengdong (2009-2012)	China	CI5-XI	National / Local	CHN	0.761	18931	5.65272	60	Men Only	Once Lifetime	F0 (Variant-Agnostic)	1500	1500	106333	39.92	-12.17	32.13	64.89	49524.5	2.62	0
China, Hengdong (2009-2012)	China	CI5-XI	National / Local	CHN	0.761	18931	5.65272	60	Men Only	Every 1 Years	G_BALF2 (Variant-Informed)	0	498.4	953673	30.25	-21.84	133.77	105.93	126272	6.67	0
China, Hengdong (2009-2012)	China	CI5-XI	National / Local	CHN	0.761	18931	5.65272	60	Men Only	Every 2 Years	G_BALF2 (Variant-Informed)	0	251.81	481828	35	-17.09	67.85	78.47	86468.3	4.57	0
China, Hengdong (2009-2012)	China	CI5-XI	National / Local	CHN	0.761	18931	5.65272	60	Men Only	Every 3 Years	G_BALF2 (Variant-Informed)	0	199.12	381017	36.05	-16.05	53.81	69.59	77317.2	4.08	0
China, Hengdong (2009-2012)	China	CI5-XI	National / Local	CHN	0.761	18931	5.65272	60	Men Only	Every 4 Years	G_BALF2 (Variant-Informed)	0	151	288937	37.99	-14.1	40.91	61.21	66833.2	3.53	0
China, Hengdong (2009-2012)	China	CI5-XI	National / Local	CHN	0.761	18931	5.65272	60	Men Only	Every 5 Years	G_BALF2 (Variant-Informed)	0	103.34	197731	40.3	-11.79	28.05	54.19	51769.8	2.73	0
China, Hengdong (2009-2012)	China	CI5-XI	National / Local	CHN	0.761	18931	5.65272	60	Men Only	Once Lifetime	G_BALF2 (Variant-Informed)	0	53.68	102709	42.19	-9.91	14.69	48.25	30440.7	1.61	0
China, Hengdong (2009-2012)	China	CI5-XI	National / Local	CHN	0.761	18931	5.65272	60	Men Only	Every 1 Years	G0 (Variant-Agnostic)	0	825.08	955481	28.43	-23.66	134.3	119.99	111925	5.91	0
China, Hengdong (2009-2012)	China	CI5-XI	National / Local	CHN	0.761	18931	5.65272	60	Men Only	Every 2 Years	G0 (Variant-Agnostic)	0	416.5	482326	33.39	-18.71	68.07	89.91	75708.3	4	0
China, Hengdong (2009-2012)	China	CI5-XI	National / Local	CHN	0.761	18931	5.65272	60	Men Only	Every 3 Years	G0 (Variant-Agnostic)	0	329.3	381342	34.43	-17.67	53.98	80.25	67268.3	3.55	0
China, Hengdong (2009-2012)	China	CI5-XI	National / Local	CHN	0.761	18931	5.65272	60	Men Only	Every 4 Years	G0 (Variant-Agnostic)	0	249.67	289134	36.52	-15.58	41.04	70.82	57948.1	3.06	0
China, Hengdong (2009-2012)	China	CI5-XI	National / Local	CHN	0.761	18931	5.65272	60	Men Only	Every 5 Years	G0 (Variant-Agnostic)	0	170.83	197832	39.05	-13.04	28.14	62.71	44881.9	2.37	0
China, Hengdong (2009-2012)	China	CI5-XI	National / Local	CHN	0.761	18931	5.65272	60	Men Only	Once Lifetime	G0 (Variant-Agnostic)	0	88.72	102744	41.12	-10.97	14.73	55.65	26474.3	1.4	0
China, Hengdong (2009-2012)	China	CI5-XI	National / Local	CHN	0.761	18931	5.65272	60	Men Only	Every 1 Years	No Screening	0	0	0	52.09	-	-	-	-	-	0
China, Hengdong (2009-2012)	China	CI5-XI	National / Local	CHN	0.761	18931	5.65272	60	Men Only	Every 2 Years	No Screening	0	0	0	52.09	-	-	-	-	-	0
China, Hengdong (2009-2012)	China	CI5-XI	National / Local	CHN	0.761	18931	5.65272	60	Men Only	Every 3 Years	No Screening	0	0	0	52.09	-	-	-	-	-	0
China, Hengdong (2009-2012)	China	CI5-XI	National / Local	CHN	0.761	18931	5.65272	60	Men Only	Every 4 Years	No Screening	0	0	0	52.09	-	-	-	-	-	0
China, Hengdong (2009-2012)	China	CI5-XI	National / Local	CHN	0.761	18931	5.65272	60	Men Only	Every 5 Years	No Screening	0	0	0	52.09	-	-	-	-	-	0
China, Hengdong (2009-2012)	China	CI5-XI	National / Local	CHN	0.761	18931	5.65272	60	Men Only	Once Lifetime	No Screening	0	0	0	52.09	-	-	-	-	-	0
China, Hong Kong (2009-2018)	China, Hong Kong Special Administrative Region	Hong Kong Cancer Registry	National / Local	HKG	0.949	62839	7.4645	40	Men and Women	Every 1 Years	A_BALF2 (Variant-Informed)	0	78718.8	2.43925e+06	102.75	-145.81	1263.07	1267.81	99626.6	1.59	0
China, Hong Kong (2009-2018)	China, Hong Kong Special Administrative Region	Hong Kong Cancer Registry	National / Local	HKG	0.949	62839	7.4645	40	Men and Women	Every 2 Years	A_BALF2 (Variant-Informed)	0	42951.5	1.33094e+06	145.58	-102.99	690.58	842.36	81981.2	1.3	0
China, Hong Kong (2009-2018)	China, Hong Kong Special Administrative Region	Hong Kong Cancer Registry	National / Local	HKG	0.949	62839	7.4645	40	Men and Women	Every 3 Years	A_BALF2 (Variant-Informed)	0	29731.8	921297	169.18	-79.38	479.11	625.43	76604.1	1.22	0
China, Hong Kong (2009-2018)	China, Hong Kong Special Administrative Region	Hong Kong Cancer Registry	National / Local	HKG	0.949	62839	7.4645	40	Men and Women	Every 4 Years	A_BALF2 (Variant-Informed)	0	24077	746073	181.67	-66.89	388.72	501.55	77503.6	1.23	0
China, Hong Kong (2009-2018)	China, Hong Kong Special Administrative Region	Hong Kong Cancer Registry	National / Local	HKG	0.949	62839	7.4645	40	Men and Women	Every 5 Years	A_BALF2 (Variant-Informed)	0	18480.7	572660	193.82	-54.74	298.64	418.98	71277.9	1.13	0
China, Hong Kong (2009-2018)	China, Hong Kong Special Administrative Region	Hong Kong Cancer Registry	National / Local	HKG	0.949	62839	7.4645	40	Men and Women	Once Lifetime	A_BALF2 (Variant-Informed)	0	3325.79	103056	238.14	-10.43	53.9	129.53	41610.4	0.66	0
China, Hong Kong (2009-2018)	China, Hong Kong Special Administrative Region	Hong Kong Cancer Registry	National / Local	HKG	0.949	62839	7.4645	40	Men and Women	Every 1 Years	A0 (Variant-Agnostic)	0	159230	3.02996e+06	91.65	-156.91	1700.07	1390.12	122297	1.95	0
China, Hong Kong (2009-2018)	China, Hong Kong Special Administrative Region	Hong Kong Cancer Registry	National / Local	HKG	0.949	62839	7.4645	40	Men and Women	Every 2 Years	A0 (Variant-Agnostic)	0	79790.3	1.51832e+06	136.25	-112.31	853.05	936.05	91132.6	1.45	0
China, Hong Kong (2009-2018)	China, Hong Kong Special Administrative Region	Hong Kong Cancer Registry	National / Local	HKG	0.949	62839	7.4645	40	Men and Women	Every 3 Years	A0 (Variant-Agnostic)	0	53305.4	1.01434e+06	161.25	-87.31	571	701.47	81400.2	1.3	0
China, Hong Kong (2009-2018)	China, Hong Kong Special Administrative Region	Hong Kong Cancer Registry	National / Local	HKG	0.949	62839	7.4645	40	Men and Women	Every 4 Years	A0 (Variant-Agnostic)	0	42500.6	808738	174.58	-73.98	456.06	566.28	80536.5	1.28	0
China, Hong Kong (2009-2018)	China, Hong Kong Special Administrative Region	Hong Kong Cancer Registry	National / Local	HKG	0.949	62839	7.4645	40	Men and Women	Every 5 Years	A0 (Variant-Agnostic)	0	32107.5	610969	187.84	-60.73	344.84	474.59	72659.9	1.16	0
China, Hong Kong (2009-2018)	China, Hong Kong Special Administrative Region	Hong Kong Cancer Registry	National / Local	HKG	0.949	62839	7.4645	40	Men and Women	Once Lifetime	A0 (Variant-Agnostic)	0	5531.7	105262	236.92	-11.65	59.58	147.52	40386.6	0.64	0
China, Hong Kong (2009-2018)	China, Hong Kong Special Administrative Region	Hong Kong Cancer Registry	National / Local	HKG	0.949	62839	7.4645	40	Men and Women	Every 1 Years	B_BALF2 (Variant-Informed)	78718.8	29397.1	2.46865e+06	95.85	-152.72	1362.42	1343.68	101395	1.61	0
China, Hong Kong (2009-2018)	China, Hong Kong Special Administrative Region	Hong Kong Cancer Registry	National / Local	HKG	0.949	62839	7.4645	40	Men and Women	Every 2 Years	B_BALF2 (Variant-Informed)	42951.5	16040	1.34698e+06	139.82	-108.75	743.99	900.17	82650.2	1.32	0
China, Hong Kong (2009-2018)	China, Hong Kong Special Administrative Region	Hong Kong Cancer Registry	National / Local	HKG	0.949	62839	7.4645	40	Men and Women	Every 3 Years	B_BALF2 (Variant-Informed)	29731.8	11103.2	932401	164.3	-84.26	515.58	672.23	76696.9	1.22	0
China, Hong Kong (2009-2018)	China, Hong Kong Special Administrative Region	Hong Kong Cancer Registry	National / Local	HKG	0.949	62839	7.4645	40	Men and Women	Every 4 Years	B_BALF2 (Variant-Informed)	24077	8991.42	755064	177.32	-71.24	417.96	541.31	77212.5	1.23	0
China, Hong Kong (2009-2018)	China, Hong Kong Special Administrative Region	Hong Kong Cancer Registry	National / Local	HKG	0.949	62839	7.4645	40	Men and Women	Every 5 Years	B_BALF2 (Variant-Informed)	18480.7	6901.51	579562	190.15	-58.41	320.69	453.12	70772.7	1.13	0
China, Hong Kong (2009-2018)	China, Hong Kong Special Administrative Region	Hong Kong Cancer Registry	National / Local	HKG	0.949	62839	7.4645	40	Men and Women	Once Lifetime	B_BALF2 (Variant-Informed)	3325.79	1242	104298	237.39	-11.18	56.43	140.6	40131.3	0.64	0
China, Hong Kong (2009-2018)	China, Hong Kong Special Administrative Region	Hong Kong Cancer Registry	National / Local	HKG	0.949	62839	7.4645	40	Men and Women	Every 1 Years	B0 (Variant-Agnostic)	158236	59092.2	3.08806e+06	85.79	-162.77	1903.07	1456.22	130686	2.08	0
China, Hong Kong (2009-2018)	China, Hong Kong Special Administrative Region	Hong Kong Cancer Registry	National / Local	HKG	0.949	62839	7.4645	40	Men and Women	Every 2 Years	B0 (Variant-Agnostic)	79292.3	29611.2	1.54743e+06	130.9	-117.66	953.85	990.99	96252.3	1.53	0
China, Hong Kong (2009-2018)	China, Hong Kong Special Administrative Region	Hong Kong Cancer Registry	National / Local	HKG	0.949	62839	7.4645	40	Men and Women	Every 3 Years	B0 (Variant-Agnostic)	52972.8	19782.4	1.03379e+06	156.54	-92.03	637.78	748.15	85247.6	1.36	0
China, Hong Kong (2009-2018)	China, Hong Kong Special Administrative Region	Hong Kong Cancer Registry	National / Local	HKG	0.949	62839	7.4645	40	Men and Women	Every 4 Years	B0 (Variant-Agnostic)	42235.4	15772.5	824246	170.27	-78.29	508.97	607.15	83829.9	1.33	0
China, Hong Kong (2009-2018)	China, Hong Kong Special Administrative Region	Hong Kong Cancer Registry	National / Local	HKG	0.949	62839	7.4645	40	Men and Women	Every 5 Years	B0 (Variant-Agnostic)	31907.1	11915.5	622684	184.17	-64.39	384.38	510.22	75336.2	1.2	0
China, Hong Kong (2009-2018)	China, Hong Kong Special Administrative Region	Hong Kong Cancer Registry	National / Local	HKG	0.949	62839	7.4645	40	Men and Women	Once Lifetime	B0 (Variant-Agnostic)	5497.17	2052.89	107280	236.18	-12.39	64.93	159	40836.3	0.65	0
China, Hong Kong (2009-2018)	China, Hong Kong Special Administrative Region	Hong Kong Cancer Registry	National / Local	HKG	0.949	62839	7.4645	40	Men and Women	Every 1 Years	C_BALF2 (Variant-Informed)	78718.8	78718.8	2.51797e+06	95.85	-152.72	1514.53	1343.68	112715	1.79	0
China, Hong Kong (2009-2018)	China, Hong Kong Special Administrative Region	Hong Kong Cancer Registry	National / Local	HKG	0.949	62839	7.4645	40	Men and Women	Every 2 Years	C_BALF2 (Variant-Informed)	42951.5	42951.5	1.37389e+06	139.82	-108.75	826.99	900.17	91871	1.46	0
China, Hong Kong (2009-2018)	China, Hong Kong Special Administrative Region	Hong Kong Cancer Registry	National / Local	HKG	0.949	62839	7.4645	40	Men and Women	Every 3 Years	C_BALF2 (Variant-Informed)	29731.8	29731.8	951029	164.3	-84.26	573.04	672.23	85244.7	1.36	0
China, Hong Kong (2009-2018)	China, Hong Kong Special Administrative Region	Hong Kong Cancer Registry	National / Local	HKG	0.949	62839	7.4645	40	Men and Women	Every 4 Years	C_BALF2 (Variant-Informed)	24077	24077	770150	177.32	-71.24	464.5	541.31	85809.1	1.37	0
China, Hong Kong (2009-2018)	China, Hong Kong Special Administrative Region	Hong Kong Cancer Registry	National / Local	HKG	0.949	62839	7.4645	40	Men and Women	Every 5 Years	C_BALF2 (Variant-Informed)	18480.7	18480.7	591141	190.15	-58.41	356.41	453.12	78655.7	1.25	0
China, Hong Kong (2009-2018)	China, Hong Kong Special Administrative Region	Hong Kong Cancer Registry	National / Local	HKG	0.949	62839	7.4645	40	Men and Women	Once Lifetime	C_BALF2 (Variant-Informed)	3325.79	3325.79	106382	237.39	-11.18	62.85	140.6	44703.4	0.71	0
China, Hong Kong (2009-2018)	China, Hong Kong Special Administrative Region	Hong Kong Cancer Registry	National / Local	HKG	0.949	62839	7.4645	40	Men and Women	Every 1 Years	C0 (Variant-Agnostic)	158236	158236	3.1872e+06	85.79	-162.77	2208.81	1456.22	151682	2.41	0
China, Hong Kong (2009-2018)	China, Hong Kong Special Administrative Region	Hong Kong Cancer Registry	National / Local	HKG	0.949	62839	7.4645	40	Men and Women	Every 2 Years	C0 (Variant-Agnostic)	79292.3	79292.3	1.59711e+06	130.9	-117.66	1107.08	990.99	111714	1.78	0
China, Hong Kong (2009-2018)	China, Hong Kong Special Administrative Region	Hong Kong Cancer Registry	National / Local	HKG	0.949	62839	7.4645	40	Men and Women	Every 3 Years	C0 (Variant-Agnostic)	52972.8	52972.8	1.06698e+06	156.54	-92.03	740.15	748.15	98931.4	1.57	0
China, Hong Kong (2009-2018)	China, Hong Kong Special Administrative Region	Hong Kong Cancer Registry	National / Local	HKG	0.949	62839	7.4645	40	Men and Women	Every 4 Years	C0 (Variant-Agnostic)	42235.4	42235.4	850709	170.27	-78.29	590.6	607.15	97274.4	1.55	0
China, Hong Kong (2009-2018)	China, Hong Kong Special Administrative Region	Hong Kong Cancer Registry	National / Local	HKG	0.949	62839	7.4645	40	Men and Women	Every 5 Years	C0 (Variant-Agnostic)	31907.1	31907.1	642676	184.17	-64.39	446.05	510.22	87423	1.39	0
China, Hong Kong (2009-2018)	China, Hong Kong Special Administrative Region	Hong Kong Cancer Registry	National / Local	HKG	0.949	62839	7.4645	40	Men and Women	Once Lifetime	C0 (Variant-Agnostic)	5497.17	5497.17	110725	236.18	-12.39	75.56	159	47518.9	0.76	0
China, Hong Kong (2009-2018)	China, Hong Kong Special Administrative Region	Hong Kong Cancer Registry	National / Local	HKG	0.949	62839	7.4645	40	Men and Women	Every 1 Years	D_BALF2 (Variant-Informed)	0	21874.2	2.46113e+06	102.75	-145.81	1086.84	1267.81	85726.4	1.36	0
China, Hong Kong (2009-2018)	China, Hong Kong Special Administrative Region	Hong Kong Cancer Registry	National / Local	HKG	0.949	62839	7.4645	40	Men and Women	Every 2 Years	D_BALF2 (Variant-Informed)	0	11935.3	1.34287e+06	145.58	-102.99	594.41	842.36	70564.8	1.12	0
China, Hong Kong (2009-2018)	China, Hong Kong Special Administrative Region	Hong Kong Cancer Registry	National / Local	HKG	0.949	62839	7.4645	40	Men and Women	Every 3 Years	D_BALF2 (Variant-Informed)	0	8261.81	929559	169.18	-79.38	412.53	625.43	65959.6	1.05	0
China, Hong Kong (2009-2018)	China, Hong Kong Special Administrative Region	Hong Kong Cancer Registry	National / Local	HKG	0.949	62839	7.4645	40	Men and Women	Every 4 Years	D_BALF2 (Variant-Informed)	0	6690.47	752763	181.67	-66.89	334.81	501.55	66754.1	1.06	0
China, Hong Kong (2009-2018)	China, Hong Kong Special Administrative Region	Hong Kong Cancer Registry	National / Local	HKG	0.949	62839	7.4645	40	Men and Women	Every 5 Years	D_BALF2 (Variant-Informed)	0	5135.38	577796	193.82	-54.74	257.26	418.98	61400.5	0.98	0
China, Hong Kong (2009-2018)	China, Hong Kong Special Administrative Region	Hong Kong Cancer Registry	National / Local	HKG	0.949	62839	7.4645	40	Men and Women	Once Lifetime	D_BALF2 (Variant-Informed)	0	924.16	103980	238.14	-10.43	46.45	129.53	35860.4	0.57	0
China, Hong Kong (2009-2018)	China, Hong Kong Special Administrative Region	Hong Kong Cancer Registry	National / Local	HKG	0.949	62839	7.4645	40	Men and Women	Every 1 Years	D0 (Variant-Agnostic)	0	43945.2	3.07398e+06	91.65	-156.91	1370.68	1390.12	98601.8	1.57	0
China, Hong Kong (2009-2018)	China, Hong Kong Special Administrative Region	Hong Kong Cancer Registry	National / Local	HKG	0.949	62839	7.4645	40	Men and Women	Every 2 Years	D0 (Variant-Agnostic)	0	22021	1.54038e+06	136.25	-112.31	687.97	936.05	73497.2	1.17	0
China, Hong Kong (2009-2018)	China, Hong Kong Special Administrative Region	Hong Kong Cancer Registry	National / Local	HKG	0.949	62839	7.4645	40	Men and Women	Every 3 Years	D0 (Variant-Agnostic)	0	14711.6	1.02908e+06	161.25	-87.31	460.71	701.47	65677.4	1.05	0
China, Hong Kong (2009-2018)	China, Hong Kong Special Administrative Region	Hong Kong Cancer Registry	National / Local	HKG	0.949	62839	7.4645	40	Men and Women	Every 4 Years	D0 (Variant-Agnostic)	0	11729.6	820488	174.58	-73.98	368.12	566.28	65007.2	1.03	0
China, Hong Kong (2009-2018)	China, Hong Kong Special Administrative Region	Hong Kong Cancer Registry	National / Local	HKG	0.949	62839	7.4645	40	Men and Women	Every 5 Years	D0 (Variant-Agnostic)	0	8861.23	619845	187.84	-60.73	278.4	474.59	58661	0.93	0
China, Hong Kong (2009-2018)	China, Hong Kong Special Administrative Region	Hong Kong Cancer Registry	National / Local	HKG	0.949	62839	7.4645	40	Men and Women	Once Lifetime	D0 (Variant-Agnostic)	0	1526.67	106791	236.92	-11.65	48.13	147.52	32626.7	0.52	0
China, Hong Kong (2009-2018)	China, Hong Kong Special Administrative Region	Hong Kong Cancer Registry	National / Local	HKG	0.949	62839	7.4645	40	Men and Women	Every 1 Years	E_BALF2 (Variant-Informed)	21874.2	8168.79	2.4693e+06	95.85	-152.72	1112.53	1343.68	82797.3	1.32	0
China, Hong Kong (2009-2018)	China, Hong Kong Special Administrative Region	Hong Kong Cancer Registry	National / Local	HKG	0.949	62839	7.4645	40	Men and Women	Every 2 Years	E_BALF2 (Variant-Informed)	11935.3	4457.16	1.34733e+06	139.82	-108.75	607.62	900.17	67501.3	1.07	0
China, Hong Kong (2009-2018)	China, Hong Kong Special Administrative Region	Hong Kong Cancer Registry	National / Local	HKG	0.949	62839	7.4645	40	Men and Women	Every 3 Years	E_BALF2 (Variant-Informed)	8261.81	3085.32	932644	164.3	-84.26	421.18	672.23	62653.9	1	0
China, Hong Kong (2009-2018)	China, Hong Kong Special Administrative Region	Hong Kong Cancer Registry	National / Local	HKG	0.949	62839	7.4645	40	Men and Women	Every 4 Years	E_BALF2 (Variant-Informed)	6690.47	2498.51	755262	177.32	-71.24	341.51	541.31	63089.4	1	0
China, Hong Kong (2009-2018)	China, Hong Kong Special Administrative Region	Hong Kong Cancer Registry	National / Local	HKG	0.949	62839	7.4645	40	Men and Women	Every 5 Years	E_BALF2 (Variant-Informed)	5135.38	1917.78	579714	190.15	-58.41	262	453.12	57821.8	0.92	0
China, Hong Kong (2009-2018)	China, Hong Kong Special Administrative Region	Hong Kong Cancer Registry	National / Local	HKG	0.949	62839	7.4645	40	Men and Women	Once Lifetime	E_BALF2 (Variant-Informed)	924.16	345.12	104325	237.39	-11.18	45.86	140.6	32619.8	0.52	0
China, Hong Kong (2009-2018)	China, Hong Kong Special Administrative Region	Hong Kong Cancer Registry	National / Local	HKG	0.949	62839	7.4645	40	Men and Women	Every 1 Years	E0 (Variant-Agnostic)	43970.2	16420.4	3.08943e+06	85.79	-162.77	1425.91	1456.22	97918.9	1.56	0
China, Hong Kong (2009-2018)	China, Hong Kong Special Administrative Region	Hong Kong Cancer Registry	National / Local	HKG	0.949	62839	7.4645	40	Men and Women	Every 2 Years	E0 (Variant-Agnostic)	22033.6	8228.31	1.54812e+06	130.9	-117.66	714.72	990.99	72121.9	1.15	0
China, Hong Kong (2009-2018)	China, Hong Kong Special Administrative Region	Hong Kong Cancer Registry	National / Local	HKG	0.949	62839	7.4645	40	Men and Women	Every 3 Years	E0 (Variant-Agnostic)	14720	5497.08	1.03425e+06	156.54	-92.03	478.01	748.15	63892.5	1.02	0
China, Hong Kong (2009-2018)	China, Hong Kong Special Administrative Region	Hong Kong Cancer Registry	National / Local	HKG	0.949	62839	7.4645	40	Men and Women	Every 4 Years	E0 (Variant-Agnostic)	11736.3	4382.84	824613	170.27	-78.29	381.58	607.15	62848.3	1	0
China, Hong Kong (2009-2018)	China, Hong Kong Special Administrative Region	Hong Kong Cancer Registry	National / Local	HKG	0.949	62839	7.4645	40	Men and Women	Every 5 Years	E0 (Variant-Agnostic)	8866.28	3311.06	622962	184.17	-64.39	288.14	510.22	56473.3	0.9	0
China, Hong Kong (2009-2018)	China, Hong Kong Special Administrative Region	Hong Kong Cancer Registry	National / Local	HKG	0.949	62839	7.4645	40	Men and Women	Once Lifetime	E0 (Variant-Agnostic)	1527.54	570.45	107328	236.18	-12.39	48.35	159	30407.3	0.48	0
China, Hong Kong (2009-2018)	China, Hong Kong Special Administrative Region	Hong Kong Cancer Registry	National / Local	HKG	0.949	62839	7.4645	40	Men and Women	Every 1 Years	F_BALF2 (Variant-Informed)	21874.2	21874.2	2.483e+06	95.85	-152.72	1154.79	1343.68	85942.9	1.37	0
China, Hong Kong (2009-2018)	China, Hong Kong Special Administrative Region	Hong Kong Cancer Registry	National / Local	HKG	0.949	62839	7.4645	40	Men and Women	Every 2 Years	F_BALF2 (Variant-Informed)	11935.3	11935.3	1.35481e+06	139.82	-108.75	630.69	900.17	70063.6	1.11	0
China, Hong Kong (2009-2018)	China, Hong Kong Special Administrative Region	Hong Kong Cancer Registry	National / Local	HKG	0.949	62839	7.4645	40	Men and Women	Every 3 Years	F_BALF2 (Variant-Informed)	8261.81	8261.81	937821	164.3	-84.26	437.15	672.23	65029.2	1.03	0
China, Hong Kong (2009-2018)	China, Hong Kong Special Administrative Region	Hong Kong Cancer Registry	National / Local	HKG	0.949	62839	7.4645	40	Men and Women	Every 4 Years	F_BALF2 (Variant-Informed)	6690.47	6690.47	759454	177.32	-71.24	354.44	541.31	65478.2	1.04	0
China, Hong Kong (2009-2018)	China, Hong Kong Special Administrative Region	Hong Kong Cancer Registry	National / Local	HKG	0.949	62839	7.4645	40	Men and Women	Every 5 Years	F_BALF2 (Variant-Informed)	5135.38	5135.38	582931	190.15	-58.41	271.93	453.12	60012.3	0.96	0
China, Hong Kong (2009-2018)	China, Hong Kong Special Administrative Region	Hong Kong Cancer Registry	National / Local	HKG	0.949	62839	7.4645	40	Men and Women	Once Lifetime	F_BALF2 (Variant-Informed)	924.16	924.16	104904	237.39	-11.18	47.65	140.6	33890.3	0.54	0
China, Hong Kong (2009-2018)	China, Hong Kong Special Administrative Region	Hong Kong Cancer Registry	National / Local	HKG	0.949	62839	7.4645	40	Men and Women	Every 1 Years	F0 (Variant-Agnostic)	43970.2	43970.2	3.11698e+06	85.79	-162.77	1510.87	1456.22	103753	1.65	0
China, Hong Kong (2009-2018)	China, Hong Kong Special Administrative Region	Hong Kong Cancer Registry	National / Local	HKG	0.949	62839	7.4645	40	Men and Women	Every 2 Years	F0 (Variant-Agnostic)	22033.6	22033.6	1.56193e+06	130.9	-117.66	757.3	990.99	76418.4	1.22	0
China, Hong Kong (2009-2018)	China, Hong Kong Special Administrative Region	Hong Kong Cancer Registry	National / Local	HKG	0.949	62839	7.4645	40	Men and Women	Every 3 Years	F0 (Variant-Agnostic)	14720	14720	1.04348e+06	156.54	-92.03	506.46	748.15	67694.9	1.08	0
China, Hong Kong (2009-2018)	China, Hong Kong Special Administrative Region	Hong Kong Cancer Registry	National / Local	HKG	0.949	62839	7.4645	40	Men and Women	Every 4 Years	F0 (Variant-Agnostic)	11736.3	11736.3	831967	170.27	-78.29	404.27	607.15	66584.2	1.06	0
China, Hong Kong (2009-2018)	China, Hong Kong Special Administrative Region	Hong Kong Cancer Registry	National / Local	HKG	0.949	62839	7.4645	40	Men and Women	Every 5 Years	F0 (Variant-Agnostic)	8866.28	8866.28	628517	184.17	-64.39	305.27	510.22	59831.9	0.95	0
China, Hong Kong (2009-2018)	China, Hong Kong Special Administrative Region	Hong Kong Cancer Registry	National / Local	HKG	0.949	62839	7.4645	40	Men and Women	Once Lifetime	F0 (Variant-Agnostic)	1527.54	1527.54	108285	236.18	-12.39	51.3	159	32264.3	0.51	0
China, Hong Kong (2009-2018)	China, Hong Kong Special Administrative Region	Hong Kong Cancer Registry	National / Local	HKG	0.949	62839	7.4645	40	Men and Women	Every 1 Years	G_BALF2 (Variant-Informed)	0	1565.52	2.99558e+06	104.24	-144.32	729.97	1251.84	58311.5	0.93	0
China, Hong Kong (2009-2018)	China, Hong Kong Special Administrative Region	Hong Kong Cancer Registry	National / Local	HKG	0.949	62839	7.4645	40	Men and Women	Every 2 Years	G_BALF2 (Variant-Informed)	0	786.53	1.50501e+06	146.75	-101.82	367.81	831.15	44253.3	0.7	0
China, Hong Kong (2009-2018)	China, Hong Kong Special Administrative Region	Hong Kong Cancer Registry	National / Local	HKG	0.949	62839	7.4645	40	Men and Women	Every 3 Years	G_BALF2 (Variant-Informed)	0	525.92	1.00633e+06	170.15	-78.41	246.93	616.77	40035.7	0.64	0
China, Hong Kong (2009-2018)	China, Hong Kong Special Administrative Region	Hong Kong Cancer Registry	National / Local	HKG	0.949	62839	7.4645	40	Men and Women	Every 4 Years	G_BALF2 (Variant-Informed)	0	419.46	802631	182.54	-66.03	197.66	494.37	39982	0.64	0
China, Hong Kong (2009-2018)	China, Hong Kong Special Administrative Region	Hong Kong Cancer Registry	National / Local	HKG	0.949	62839	7.4645	40	Men and Women	Every 5 Years	G_BALF2 (Variant-Informed)	0	317	606565	194.55	-54.02	149.64	412.89	36242.1	0.58	0
China, Hong Kong (2009-2018)	China, Hong Kong Special Administrative Region	Hong Kong Cancer Registry	National / Local	HKG	0.949	62839	7.4645	40	Men and Women	Once Lifetime	G_BALF2 (Variant-Informed)	0	54.66	104595	238.27	-10.29	25.96	127.77	20315.6	0.32	0
China, Hong Kong (2009-2018)	China, Hong Kong Special Administrative Region	Hong Kong Cancer Registry	National / Local	HKG	0.949	62839	7.4645	40	Men and Women	Every 1 Years	G0 (Variant-Agnostic)	0	2600.74	3.01178e+06	94.69	-153.88	736.4	1356.51	54286.2	0.86	0
China, Hong Kong (2009-2018)	China, Hong Kong Special Administrative Region	Hong Kong Cancer Registry	National / Local	HKG	0.949	62839	7.4645	40	Men and Women	Every 2 Years	G0 (Variant-Agnostic)	0	1303.24	1.50921e+06	138.84	-109.72	370.09	910.02	40668.1	0.65	0
China, Hong Kong (2009-2018)	China, Hong Kong Special Administrative Region	Hong Kong Cancer Registry	National / Local	HKG	0.949	62839	7.4645	40	Men and Women	Every 3 Years	G0 (Variant-Agnostic)	0	870.65	1.00826e+06	163.47	-85.09	248.31	680.24	36502.7	0.58	0
China, Hong Kong (2009-2018)	China, Hong Kong Special Administrative Region	Hong Kong Cancer Registry	National / Local	HKG	0.949	62839	7.4645	40	Men and Women	Every 4 Years	G0 (Variant-Agnostic)	0	694.17	803887	176.57	-71.99	198.75	548.13	36259	0.58	0
China, Hong Kong (2009-2018)	China, Hong Kong Special Administrative Region	Hong Kong Cancer Registry	National / Local	HKG	0.949	62839	7.4645	40	Men and Women	Every 5 Years	G0 (Variant-Agnostic)	0	524.42	607304	189.52	-59.04	150.43	458.98	32774.9	0.52	0
China, Hong Kong (2009-2018)	China, Hong Kong Special Administrative Region	Hong Kong Cancer Registry	National / Local	HKG	0.949	62839	7.4645	40	Men and Women	Once Lifetime	G0 (Variant-Agnostic)	0	90.35	104630	237.26	-11.31	26.08	142.51	18300.2	0.29	0
China, Hong Kong (2009-2018)	China, Hong Kong Special Administrative Region	Hong Kong Cancer Registry	National / Local	HKG	0.949	62839	7.4645	40	Men and Women	Every 1 Years	No Screening	0	0	0	248.56	-	-	-	-	-	0
China, Hong Kong (2009-2018)	China, Hong Kong Special Administrative Region	Hong Kong Cancer Registry	National / Local	HKG	0.949	62839	7.4645	40	Men and Women	Every 2 Years	No Screening	0	0	0	248.56	-	-	-	-	-	0
China, Hong Kong (2009-2018)	China, Hong Kong Special Administrative Region	Hong Kong Cancer Registry	National / Local	HKG	0.949	62839	7.4645	40	Men and Women	Every 3 Years	No Screening	0	0	0	248.56	-	-	-	-	-	0
China, Hong Kong (2009-2018)	China, Hong Kong Special Administrative Region	Hong Kong Cancer Registry	National / Local	HKG	0.949	62839	7.4645	40	Men and Women	Every 4 Years	No Screening	0	0	0	248.56	-	-	-	-	-	0
China, Hong Kong (2009-2018)	China, Hong Kong Special Administrative Region	Hong Kong Cancer Registry	National / Local	HKG	0.949	62839	7.4645	40	Men and Women	Every 5 Years	No Screening	0	0	0	248.56	-	-	-	-	-	0
China, Hong Kong (2009-2018)	China, Hong Kong Special Administrative Region	Hong Kong Cancer Registry	National / Local	HKG	0.949	62839	7.4645	40	Men and Women	Once Lifetime	No Screening	0	0	0	248.56	-	-	-	-	-	0
China, Hong Kong (2009-2018)	China, Hong Kong Special Administrative Region	Hong Kong Cancer Registry	National / Local	HKG	0.949	62839	7.4645	45	Men and Women	Every 1 Years	A_BALF2 (Variant-Informed)	0	67139.8	2.08046e+06	97.05	-121.38	1077.5	1037.74	103831	1.65	0
China, Hong Kong (2009-2018)	China, Hong Kong Special Administrative Region	Hong Kong Cancer Registry	National / Local	HKG	0.949	62839	7.4645	45	Men and Women	Every 2 Years	A_BALF2 (Variant-Informed)	0	37560.5	1.16388e+06	130.1	-88.33	604.19	696.94	86692.2	1.38	0
China, Hong Kong (2009-2018)	China, Hong Kong Special Administrative Region	Hong Kong Cancer Registry	National / Local	HKG	0.949	62839	7.4645	45	Men and Women	Every 3 Years	A_BALF2 (Variant-Informed)	0	26762.1	829276	148.96	-69.47	431.62	519.2	83131	1.32	0
China, Hong Kong (2009-2018)	China, Hong Kong Special Administrative Region	Hong Kong Cancer Registry	National / Local	HKG	0.949	62839	7.4645	45	Men and Women	Every 4 Years	A_BALF2 (Variant-Informed)	0	21129.8	654748	160.37	-58.06	341.41	418.78	81523.8	1.3	0
China, Hong Kong (2009-2018)	China, Hong Kong Special Administrative Region	Hong Kong Cancer Registry	National / Local	HKG	0.949	62839	7.4645	45	Men and Women	Every 5 Years	A_BALF2 (Variant-Informed)	0	15517.4	480836	172.04	-46.39	250.96	349.91	71720.2	1.14	0
China, Hong Kong (2009-2018)	China, Hong Kong Special Administrative Region	Hong Kong Cancer Registry	National / Local	HKG	0.949	62839	7.4645	45	Men and Women	Once Lifetime	A_BALF2 (Variant-Informed)	0	3322.41	102951	206.96	-11.47	53.9	128.57	41924.7	0.67	0
China, Hong Kong (2009-2018)	China, Hong Kong Special Administrative Region	Hong Kong Cancer Registry	National / Local	HKG	0.949	62839	7.4645	45	Men and Women	Every 1 Years	A0 (Variant-Agnostic)	0	132431	2.52002e+06	87.7	-130.73	1413.97	1140.7	123957	1.97	0
China, Hong Kong (2009-2018)	China, Hong Kong Special Administrative Region	Hong Kong Cancer Registry	National / Local	HKG	0.949	62839	7.4645	45	Men and Women	Every 2 Years	A0 (Variant-Agnostic)	0	68813.9	1.30945e+06	122.01	-96.42	735.95	776.74	94748.5	1.51	0
China, Hong Kong (2009-2018)	China, Hong Kong Special Administrative Region	Hong Kong Cancer Registry	National / Local	HKG	0.949	62839	7.4645	45	Men and Women	Every 3 Years	A0 (Variant-Agnostic)	0	47606.6	905899	141.92	-76.51	510.33	584.5	87310.3	1.39	0
China, Hong Kong (2009-2018)	China, Hong Kong Special Administrative Region	Hong Kong Cancer Registry	National / Local	HKG	0.949	62839	7.4645	45	Men and Women	Every 4 Years	A0 (Variant-Agnostic)	0	36999.1	704050	154.14	-64.29	397.3	474.48	83734.6	1.33	0
China, Hong Kong (2009-2018)	China, Hong Kong Special Administrative Region	Hong Kong Cancer Registry	National / Local	HKG	0.949	62839	7.4645	45	Men and Women	Every 5 Years	A0 (Variant-Agnostic)	0	26735.5	508746	166.92	-51.51	287.35	397.53	72283.2	1.15	0
China, Hong Kong (2009-2018)	China, Hong Kong Special Administrative Region	Hong Kong Cancer Registry	National / Local	HKG	0.949	62839	7.4645	45	Men and Women	Once Lifetime	A0 (Variant-Agnostic)	0	5526.07	105155	205.62	-12.81	59.58	146.75	40596.4	0.65	0
China, Hong Kong (2009-2018)	China, Hong Kong Special Administrative Region	Hong Kong Cancer Registry	National / Local	HKG	0.949	62839	7.4645	45	Men and Women	Every 1 Years	B_BALF2 (Variant-Informed)	67139.8	25073	2.10553e+06	91.24	-127.19	1162.04	1101.58	105489	1.68	0
China, Hong Kong (2009-2018)	China, Hong Kong Special Administrative Region	Hong Kong Cancer Registry	National / Local	HKG	0.949	62839	7.4645	45	Men and Women	Every 2 Years	B_BALF2 (Variant-Informed)	37560.5	14026.7	1.17791e+06	125.11	-93.32	650.76	746.12	87219.6	1.39	0
China, Hong Kong (2009-2018)	China, Hong Kong Special Administrative Region	Hong Kong Cancer Registry	National / Local	HKG	0.949	62839	7.4645	45	Men and Women	Every 3 Years	B_BALF2 (Variant-Informed)	26762.1	9994.16	839270	144.64	-73.79	464.37	559.3	83026.5	1.32	0
China, Hong Kong (2009-2018)	China, Hong Kong Special Administrative Region	Hong Kong Cancer Registry	National / Local	HKG	0.949	62839	7.4645	45	Men and Women	Every 4 Years	B_BALF2 (Variant-Informed)	21129.8	7890.8	662638	156.56	-61.87	366.94	452.92	81017.9	1.29	0
China, Hong Kong (2009-2018)	China, Hong Kong Special Administrative Region	Hong Kong Cancer Registry	National / Local	HKG	0.949	62839	7.4645	45	Men and Women	Every 5 Years	B_BALF2 (Variant-Informed)	15517.4	5794.87	486631	168.9	-49.53	269.27	379.11	71027.8	1.13	0
China, Hong Kong (2009-2018)	China, Hong Kong Special Administrative Region	Hong Kong Cancer Registry	National / Local	HKG	0.949	62839	7.4645	45	Men and Women	Once Lifetime	B_BALF2 (Variant-Informed)	3322.41	1240.73	104192	206.14	-12.29	56.52	139.76	40437.5	0.64	0
China, Hong Kong (2009-2018)	China, Hong Kong Special Administrative Region	Hong Kong Cancer Registry	National / Local	HKG	0.949	62839	7.4645	45	Men and Women	Every 1 Years	B0 (Variant-Agnostic)	131605	49147	2.56834e+06	82.73	-135.7	1582.56	1196.79	132233	2.1	0
China, Hong Kong (2009-2018)	China, Hong Kong Special Administrative Region	Hong Kong Cancer Registry	National / Local	HKG	0.949	62839	7.4645	45	Men and Women	Every 2 Years	B0 (Variant-Agnostic)	68384.4	25537.8	1.33456e+06	117.35	-101.08	822.72	823.9	99856.7	1.59	0
China, Hong Kong (2009-2018)	China, Hong Kong Special Administrative Region	Hong Kong Cancer Registry	National / Local	HKG	0.949	62839	7.4645	45	Men and Women	Every 3 Years	B0 (Variant-Agnostic)	47309.4	17667.4	923269	137.71	-80.72	569.86	624.94	91187.1	1.45	0
China, Hong Kong (2009-2018)	China, Hong Kong Special Administrative Region	Hong Kong Cancer Registry	National / Local	HKG	0.949	62839	7.4645	45	Men and Women	Every 4 Years	B0 (Variant-Agnostic)	36768.2	13730.8	717550	150.35	-68.08	443.22	509.94	86916.5	1.38	0
China, Hong Kong (2009-2018)	China, Hong Kong Special Administrative Region	Hong Kong Cancer Registry	National / Local	HKG	0.949	62839	7.4645	45	Men and Women	Every 5 Years	B0 (Variant-Agnostic)	26568.6	9921.89	518501	163.78	-54.65	320.06	428.29	74730.6	1.19	0
China, Hong Kong (2009-2018)	China, Hong Kong Special Administrative Region	Hong Kong Cancer Registry	National / Local	HKG	0.949	62839	7.4645	45	Men and Women	Once Lifetime	B0 (Variant-Agnostic)	5491.58	2050.8	107171	204.8	-13.63	65.01	158.47	41026.2	0.65	0
China, Hong Kong (2009-2018)	China, Hong Kong Special Administrative Region	Hong Kong Cancer Registry	National / Local	HKG	0.949	62839	7.4645	45	Men and Women	Every 1 Years	C_BALF2 (Variant-Informed)	67139.8	67139.8	2.1476e+06	91.24	-127.19	1291.77	1101.58	117266	1.87	0
China, Hong Kong (2009-2018)	China, Hong Kong Special Administrative Region	Hong Kong Cancer Registry	National / Local	HKG	0.949	62839	7.4645	45	Men and Women	Every 2 Years	C_BALF2 (Variant-Informed)	37560.5	37560.5	1.20144e+06	125.11	-93.32	723.35	746.12	96948	1.54	0
China, Hong Kong (2009-2018)	China, Hong Kong Special Administrative Region	Hong Kong Cancer Registry	National / Local	HKG	0.949	62839	7.4645	45	Men and Women	Every 3 Years	C_BALF2 (Variant-Informed)	26762.1	26762.1	856038	144.64	-73.79	516.09	559.3	92274.1	1.47	0
China, Hong Kong (2009-2018)	China, Hong Kong Special Administrative Region	Hong Kong Cancer Registry	National / Local	HKG	0.949	62839	7.4645	45	Men and Women	Every 4 Years	C_BALF2 (Variant-Informed)	21129.8	21129.8	675877	156.56	-61.87	407.78	452.92	90034.7	1.43	0
China, Hong Kong (2009-2018)	China, Hong Kong Special Administrative Region	Hong Kong Cancer Registry	National / Local	HKG	0.949	62839	7.4645	45	Men and Women	Every 5 Years	C_BALF2 (Variant-Informed)	15517.4	15517.4	496353	168.9	-49.53	299.26	379.11	78939.2	1.26	0
China, Hong Kong (2009-2018)	China, Hong Kong Special Administrative Region	Hong Kong Cancer Registry	National / Local	HKG	0.949	62839	7.4645	45	Men and Women	Once Lifetime	C_BALF2 (Variant-Informed)	3322.41	3322.41	106274	206.14	-12.29	62.94	139.76	45032.8	0.72	0
China, Hong Kong (2009-2018)	China, Hong Kong Special Administrative Region	Hong Kong Cancer Registry	National / Local	HKG	0.949	62839	7.4645	45	Men and Women	Every 1 Years	C0 (Variant-Agnostic)	131605	131605	2.65079e+06	82.73	-135.7	1836.85	1196.79	153481	2.44	0
China, Hong Kong (2009-2018)	China, Hong Kong Special Administrative Region	Hong Kong Cancer Registry	National / Local	HKG	0.949	62839	7.4645	45	Men and Women	Every 2 Years	C0 (Variant-Agnostic)	68384.4	68384.4	1.37741e+06	117.35	-101.08	954.87	823.9	115896	1.84	0
China, Hong Kong (2009-2018)	China, Hong Kong Special Administrative Region	Hong Kong Cancer Registry	National / Local	HKG	0.949	62839	7.4645	45	Men and Women	Every 3 Years	C0 (Variant-Agnostic)	47309.4	47309.4	952911	137.71	-80.72	661.29	624.94	105817	1.68	0
China, Hong Kong (2009-2018)	China, Hong Kong Special Administrative Region	Hong Kong Cancer Registry	National / Local	HKG	0.949	62839	7.4645	45	Men and Women	Every 4 Years	C0 (Variant-Agnostic)	36768.2	36768.2	740587	150.35	-68.08	514.28	509.94	100852	1.6	0
China, Hong Kong (2009-2018)	China, Hong Kong Special Administrative Region	Hong Kong Cancer Registry	National / Local	HKG	0.949	62839	7.4645	45	Men and Women	Every 5 Years	C0 (Variant-Agnostic)	26568.6	26568.6	535148	163.78	-54.65	371.41	428.29	86720.6	1.38	0
China, Hong Kong (2009-2018)	China, Hong Kong Special Administrative Region	Hong Kong Cancer Registry	National / Local	HKG	0.949	62839	7.4645	45	Men and Women	Once Lifetime	C0 (Variant-Agnostic)	5491.58	5491.58	110612	204.8	-13.63	75.63	158.47	47725.1	0.76	0
China, Hong Kong (2009-2018)	China, Hong Kong Special Administrative Region	Hong Kong Cancer Registry	National / Local	HKG	0.949	62839	7.4645	45	Men and Women	Every 1 Years	D_BALF2 (Variant-Informed)	0	18656.7	2.09911e+06	97.05	-121.38	927.19	1037.74	89347.2	1.42	0
China, Hong Kong (2009-2018)	China, Hong Kong Special Administrative Region	Hong Kong Cancer Registry	National / Local	HKG	0.949	62839	7.4645	45	Men and Women	Every 2 Years	D_BALF2 (Variant-Informed)	0	10437.2	1.17432e+06	130.1	-88.33	520.09	696.94	74625.5	1.19	0
China, Hong Kong (2009-2018)	China, Hong Kong Special Administrative Region	Hong Kong Cancer Registry	National / Local	HKG	0.949	62839	7.4645	45	Men and Women	Every 3 Years	D_BALF2 (Variant-Informed)	0	7436.6	836713	148.96	-69.47	371.69	519.2	71589.4	1.14	0
China, Hong Kong (2009-2018)	China, Hong Kong Special Administrative Region	Hong Kong Cancer Registry	National / Local	HKG	0.949	62839	7.4645	45	Men and Women	Every 4 Years	D_BALF2 (Variant-Informed)	0	5871.5	660619	160.37	-58.06	294.09	418.78	70225.5	1.12	0
China, Hong Kong (2009-2018)	China, Hong Kong Special Administrative Region	Hong Kong Cancer Registry	National / Local	HKG	0.949	62839	7.4645	45	Men and Women	Every 5 Years	D_BALF2 (Variant-Informed)	0	4311.94	485148	172.04	-46.39	216.21	349.91	61789.3	0.98	0
China, Hong Kong (2009-2018)	China, Hong Kong Special Administrative Region	Hong Kong Cancer Registry	National / Local	HKG	0.949	62839	7.4645	45	Men and Women	Once Lifetime	D_BALF2 (Variant-Informed)	0	923.22	103874	206.96	-11.47	46.46	128.57	36137.3	0.58	0
China, Hong Kong (2009-2018)	China, Hong Kong Special Administrative Region	Hong Kong Cancer Registry	National / Local	HKG	0.949	62839	7.4645	45	Men and Women	Every 1 Years	D0 (Variant-Agnostic)	0	36549.2	2.55663e+06	87.7	-130.73	1140.02	1140.7	99940.3	1.59	0
China, Hong Kong (2009-2018)	China, Hong Kong Special Administrative Region	Hong Kong Cancer Registry	National / Local	HKG	0.949	62839	7.4645	45	Men and Women	Every 2 Years	D0 (Variant-Agnostic)	0	18991.7	1.32847e+06	122.01	-96.42	593.58	776.74	76419.7	1.22	0
China, Hong Kong (2009-2018)	China, Hong Kong Special Administrative Region	Hong Kong Cancer Registry	National / Local	HKG	0.949	62839	7.4645	45	Men and Women	Every 3 Years	D0 (Variant-Agnostic)	0	13138.8	919059	141.92	-76.51	411.83	584.5	70458.2	1.12	0
China, Hong Kong (2009-2018)	China, Hong Kong Special Administrative Region	Hong Kong Cancer Registry	National / Local	HKG	0.949	62839	7.4645	45	Men and Women	Every 4 Years	D0 (Variant-Agnostic)	0	10211.2	714278	154.14	-64.29	320.75	474.48	67599.7	1.08	0
China, Hong Kong (2009-2018)	China, Hong Kong Special Administrative Region	Hong Kong Cancer Registry	National / Local	HKG	0.949	62839	7.4645	45	Men and Women	Every 5 Years	D0 (Variant-Agnostic)	0	7378.62	516137	166.92	-51.51	232.02	397.53	58366.6	0.93	0
China, Hong Kong (2009-2018)	China, Hong Kong Special Administrative Region	Hong Kong Cancer Registry	National / Local	HKG	0.949	62839	7.4645	45	Men and Women	Once Lifetime	D0 (Variant-Agnostic)	0	1525.12	106683	205.62	-12.81	48.14	146.75	32803.5	0.52	0
China, Hong Kong (2009-2018)	China, Hong Kong Special Administrative Region	Hong Kong Cancer Registry	National / Local	HKG	0.949	62839	7.4645	45	Men and Women	Every 1 Years	E_BALF2 (Variant-Informed)	18656.7	6967.22	2.10608e+06	91.24	-127.19	948.91	1101.58	86140.7	1.37	0
China, Hong Kong (2009-2018)	China, Hong Kong Special Administrative Region	Hong Kong Cancer Registry	National / Local	HKG	0.949	62839	7.4645	45	Men and Women	Every 2 Years	E_BALF2 (Variant-Informed)	10437.2	3897.72	1.17822e+06	125.11	-93.32	531.51	746.12	71236.9	1.13	0
China, Hong Kong (2009-2018)	China, Hong Kong Special Administrative Region	Hong Kong Cancer Registry	National / Local	HKG	0.949	62839	7.4645	45	Men and Women	Every 3 Years	E_BALF2 (Variant-Informed)	7436.6	2777.15	839490	144.64	-73.79	379.39	559.3	67833.8	1.08	0
China, Hong Kong (2009-2018)	China, Hong Kong Special Administrative Region	Hong Kong Cancer Registry	National / Local	HKG	0.949	62839	7.4645	45	Men and Women	Every 4 Years	E_BALF2 (Variant-Informed)	5871.5	2192.68	662812	156.56	-61.87	299.85	452.92	66204.3	1.05	0
China, Hong Kong (2009-2018)	China, Hong Kong Special Administrative Region	Hong Kong Cancer Registry	National / Local	HKG	0.949	62839	7.4645	45	Men and Women	Every 5 Years	E_BALF2 (Variant-Informed)	4311.94	1610.27	486758	168.9	-49.53	220	379.11	58030.2	0.92	0
China, Hong Kong (2009-2018)	China, Hong Kong Special Administrative Region	Hong Kong Cancer Registry	National / Local	HKG	0.949	62839	7.4645	45	Men and Women	Once Lifetime	E_BALF2 (Variant-Informed)	923.22	344.77	104219	206.14	-12.29	45.97	139.76	32888	0.52	0
China, Hong Kong (2009-2018)	China, Hong Kong Special Administrative Region	Hong Kong Cancer Registry	National / Local	HKG	0.949	62839	7.4645	45	Men and Women	Every 1 Years	E0 (Variant-Agnostic)	36570	13656.9	2.56948e+06	82.73	-135.7	1185.71	1196.79	99073.6	1.58	0
China, Hong Kong (2009-2018)	China, Hong Kong Special Administrative Region	Hong Kong Cancer Registry	National / Local	HKG	0.949	62839	7.4645	45	Men and Women	Every 2 Years	E0 (Variant-Agnostic)	19002.5	7096.37	1.33515e+06	117.35	-101.08	616.49	823.9	74825.2	1.19	0
China, Hong Kong (2009-2018)	China, Hong Kong Special Administrative Region	Hong Kong Cancer Registry	National / Local	HKG	0.949	62839	7.4645	45	Men and Women	Every 3 Years	E0 (Variant-Agnostic)	13146.2	4909.38	923680	137.71	-80.72	427.18	624.94	68354.9	1.09	0
China, Hong Kong (2009-2018)	China, Hong Kong Special Administrative Region	Hong Kong Cancer Registry	National / Local	HKG	0.949	62839	7.4645	45	Men and Women	Every 4 Years	E0 (Variant-Agnostic)	10217	3815.5	717870	150.35	-68.08	332.32	509.94	65168.7	1.04	0
China, Hong Kong (2009-2018)	China, Hong Kong Special Administrative Region	Hong Kong Cancer Registry	National / Local	HKG	0.949	62839	7.4645	45	Men and Women	Every 5 Years	E0 (Variant-Agnostic)	7382.83	2757.07	518732	163.78	-54.65	239.92	428.29	56018.6	0.89	0
China, Hong Kong (2009-2018)	China, Hong Kong Special Administrative Region	Hong Kong Cancer Registry	National / Local	HKG	0.949	62839	7.4645	45	Men and Women	Once Lifetime	E0 (Variant-Agnostic)	1525.99	569.87	107219	204.8	-13.63	48.45	158.47	30571.9	0.49	0
China, Hong Kong (2009-2018)	China, Hong Kong Special Administrative Region	Hong Kong Cancer Registry	National / Local	HKG	0.949	62839	7.4645	45	Men and Women	Every 1 Years	F_BALF2 (Variant-Informed)	18656.7	18656.7	2.11777e+06	91.24	-127.19	984.96	1101.58	89413.2	1.42	0
China, Hong Kong (2009-2018)	China, Hong Kong Special Administrative Region	Hong Kong Cancer Registry	National / Local	HKG	0.949	62839	7.4645	45	Men and Women	Every 2 Years	F_BALF2 (Variant-Informed)	10437.2	10437.2	1.18476e+06	125.11	-93.32	551.68	746.12	73940.2	1.18	0
China, Hong Kong (2009-2018)	China, Hong Kong Special Administrative Region	Hong Kong Cancer Registry	National / Local	HKG	0.949	62839	7.4645	45	Men and Women	Every 3 Years	F_BALF2 (Variant-Informed)	7436.6	7436.6	844149	144.64	-73.79	393.77	559.3	70403.5	1.12	0
China, Hong Kong (2009-2018)	China, Hong Kong Special Administrative Region	Hong Kong Cancer Registry	National / Local	HKG	0.949	62839	7.4645	45	Men and Women	Every 4 Years	F_BALF2 (Variant-Informed)	5871.5	5871.5	666491	156.56	-61.87	311.2	452.92	68709.9	1.09	0
China, Hong Kong (2009-2018)	China, Hong Kong Special Administrative Region	Hong Kong Cancer Registry	National / Local	HKG	0.949	62839	7.4645	45	Men and Women	Every 5 Years	F_BALF2 (Variant-Informed)	4311.94	4311.94	489460	168.9	-49.53	228.33	379.11	60228.6	0.96	0
China, Hong Kong (2009-2018)	China, Hong Kong Special Administrative Region	Hong Kong Cancer Registry	National / Local	HKG	0.949	62839	7.4645	45	Men and Women	Once Lifetime	F_BALF2 (Variant-Informed)	923.22	923.22	104798	206.14	-12.29	47.75	139.76	34164.9	0.54	0
China, Hong Kong (2009-2018)	China, Hong Kong Special Administrative Region	Hong Kong Cancer Registry	National / Local	HKG	0.949	62839	7.4645	45	Men and Women	Every 1 Years	F0 (Variant-Agnostic)	36570	36570	2.59239e+06	82.73	-135.7	1256.37	1196.79	104978	1.67	0
China, Hong Kong (2009-2018)	China, Hong Kong Special Administrative Region	Hong Kong Cancer Registry	National / Local	HKG	0.949	62839	7.4645	45	Men and Women	Every 2 Years	F0 (Variant-Agnostic)	19002.5	19002.5	1.34706e+06	117.35	-101.08	653.21	823.9	79282.2	1.26	0
China, Hong Kong (2009-2018)	China, Hong Kong Special Administrative Region	Hong Kong Cancer Registry	National / Local	HKG	0.949	62839	7.4645	45	Men and Women	Every 3 Years	F0 (Variant-Agnostic)	13146.2	13146.2	931917	137.71	-80.72	452.58	624.94	72420.3	1.15	0
China, Hong Kong (2009-2018)	China, Hong Kong Special Administrative Region	Hong Kong Cancer Registry	National / Local	HKG	0.949	62839	7.4645	45	Men and Women	Every 4 Years	F0 (Variant-Agnostic)	10217	10217	724271	150.35	-68.08	352.07	509.94	69041	1.1	0
China, Hong Kong (2009-2018)	China, Hong Kong Special Administrative Region	Hong Kong Cancer Registry	National / Local	HKG	0.949	62839	7.4645	45	Men and Women	Every 5 Years	F0 (Variant-Agnostic)	7382.83	7382.83	523358	163.78	-54.65	254.19	428.29	59350.4	0.94	0
China, Hong Kong (2009-2018)	China, Hong Kong Special Administrative Region	Hong Kong Cancer Registry	National / Local	HKG	0.949	62839	7.4645	45	Men and Women	Once Lifetime	F0 (Variant-Agnostic)	1525.99	1525.99	108175	204.8	-13.63	51.4	158.47	32433.3	0.52	0
China, Hong Kong (2009-2018)	China, Hong Kong Special Administrative Region	Hong Kong Cancer Registry	National / Local	HKG	0.949	62839	7.4645	45	Men and Women	Every 1 Years	G_BALF2 (Variant-Informed)	0	1303.17	2.49358e+06	98.31	-120.12	607.73	1024.33	59328.9	0.94	0
China, Hong Kong (2009-2018)	China, Hong Kong Special Administrative Region	Hong Kong Cancer Registry	National / Local	HKG	0.949	62839	7.4645	45	Men and Women	Every 2 Years	G_BALF2 (Variant-Informed)	0	678.57	1.29843e+06	131.13	-87.3	317.59	687.31	46207.7	0.74	0
China, Hong Kong (2009-2018)	China, Hong Kong Special Administrative Region	Hong Kong Cancer Registry	National / Local	HKG	0.949	62839	7.4645	45	Men and Women	Every 3 Years	G_BALF2 (Variant-Informed)	0	469.77	898902	149.83	-68.6	220.93	511.68	43177.5	0.69	0
China, Hong Kong (2009-2018)	China, Hong Kong Special Administrative Region	Hong Kong Cancer Registry	National / Local	HKG	0.949	62839	7.4645	45	Men and Women	Every 4 Years	G_BALF2 (Variant-Informed)	0	365.23	698857	161.14	-57.29	172.37	412.51	41785.9	0.66	0
China, Hong Kong (2009-2018)	China, Hong Kong Special Administrative Region	Hong Kong Cancer Registry	National / Local	HKG	0.949	62839	7.4645	45	Men and Women	Every 5 Years	G_BALF2 (Variant-Informed)	0	264.01	505167	172.66	-45.77	124.82	344.6	36223.5	0.58	0
China, Hong Kong (2009-2018)	China, Hong Kong Special Administrative Region	Hong Kong Cancer Registry	National / Local	HKG	0.949	62839	7.4645	45	Men and Women	Once Lifetime	G_BALF2 (Variant-Informed)	0	54.61	104488	207.11	-11.31	25.99	126.75	20503.9	0.33	0
China, Hong Kong (2009-2018)	China, Hong Kong Special Administrative Region	Hong Kong Cancer Registry	National / Local	HKG	0.949	62839	7.4645	45	Men and Women	Every 1 Years	G0 (Variant-Agnostic)	0	2163.04	2.5049e+06	90.26	-128.17	612.5	1112.38	55061.8	0.88	0
China, Hong Kong (2009-2018)	China, Hong Kong Special Administrative Region	Hong Kong Cancer Registry	National / Local	HKG	0.949	62839	7.4645	45	Men and Women	Every 2 Years	G0 (Variant-Agnostic)	0	1123.96	1.30159e+06	124.26	-94.17	319.43	754.51	42336.7	0.67	0
China, Hong Kong (2009-2018)	China, Hong Kong Special Administrative Region	Hong Kong Cancer Registry	National / Local	HKG	0.949	62839	7.4645	45	Men and Women	Every 3 Years	G0 (Variant-Agnostic)	0	777.57	900464	143.9	-74.53	222.13	566.16	39233.9	0.62	0
[truncated: 8,829 more rows]
